# Supplementary material for: Identification of cell type-specific methylation signals in bulk whole genome bisulfite sequencing data
Source: Genome Biol. 2020 Jul 1;21:156. doi: 10.1186/s13059-020-02065-5 (PMC7329512; doi:10.1186/s13059-020-02065-5)
Supplement: Supplementary file 1 — Additional file 1: Supplementary Table 1. [file 13059_2020_2065_MOESM1_ESM.xlsx]

## Sheet: Suppl. Table 1
Source	Cell type	Sample	Sex	Age	DonorID
Encode	Bcell	GSM1186669	Male	37	UWRO02035
Encode	Monocyte	GSM1186661	Male	37	UWRO02035
Blueprint	Bcell	EGAN00001170522	Unk	20-30	MO7071
Blueprint	Monocyte	EGAN00001390792	Female	65-70	Primary_monocytes_Donor_G
