# Supplementary material for: Identification of cell type-specific methylation signals in bulk whole genome bisulfite sequencing data
Source: Genome Biol. 2020 Jul 1;21:156. doi: 10.1186/s13059-020-02065-5 (PMC7329512; doi:10.1186/s13059-020-02065-5)
Supplement: Supplementary file 3 — Additional file 3: Supplementary Table 3. [file 13059_2020_2065_MOESM3_ESM.xlsx]

## Sheet: Suppl. Table 3
gene_id	delta_meth(B-A)	(0, 10]_A	(10, 20]_A	(20, 30]_A	(30, 40]_A	(40, 50]_A	(50, 60]_A	(60, 70]_A	(70, 80]_A	(80, 90]_A	(90, 100]_A	(0, 10]_B	(10, 20]_B	(20, 30]_B	(30, 40]_B	(40, 50]_B	(50, 60]_B	(60, 70]_B	(70, 80]_B	(80, 90]_B	(90, 100]_B	class
ENSG00000133816	-1.83802	0	0.00917431	0.0550459	0.00917431	0.0183486	0.00917431	0.0183486	0.0733945	0.100917	0.706422	0.0196078	0.0392157	0.0196078	0	0.00980392	0	0	0.0392157	0.0784314	0.794118	1
ENSG00000244167	-11.0364	0	0	0.0588235	0	0.0294118	0	0	0.0882353	0.117647	0.705882	0.0357143	0	0	0	0	0	0	0.178571	0.0714286	0.714286	0
ENSG00000107863	-2.3794	0.317204	0.11828	0.0483871	0.0483871	0.0860215	0.0645161	0.0591398	0.0268817	0.0645161	0.166667	0.36	0.0733333	0.0466667	0.0666667	0.0666667	0.0666667	0.0466667	0.0533333	0.0533333	0.166667	1
ENSG00000181817	1.20655	0.0849057	0.00943396	0	0.0188679	0.00471698	0.0188679	0.0188679	0.0566038	0.20283	0.584906	0.057971	0	0.00483092	0.00483092	0.0434783	0.00966184	0.0386473	0.0386473	0.0869565	0.714976	0
ENSG00000211653	3.98444	0.0864198	0.037037	0.0246914	0.0493827	0.0493827	0.0617284	0.037037	0.0740741	0.135802	0.444444	0.0365854	0.0121951	0.0487805	0.0243902	0.0609756	0.0243902	0.0487805	0.121951	0.134146	0.487805	0
ENSG00000166881	-0.705965	0.40708	0.079646	0.0619469	0.079646	0.079646	0.00884956	0.0353982	0.0442478	0.0353982	0.168142	0.410256	0.0769231	0.0128205	0	0.0512821	0.0512821	0.025641	0.0512821	0.025641	0.294872	0
ENSG00000206617	-0.820273	0.180328	0.229508	0.0163934	0.0491803	0.0491803	0	0.0163934	0.0163934	0.0655738	0.377049	0.148148	0.148148	0.0555556	0.0555556	0.148148	0.037037	0.0185185	0.037037	0.037037	0.314815	0
ENSG00000263647	-0.0566396	0	0	0	0	0	0	0.0165289	0.0165289	0.0330579	0.933884	0	0	0	0	0	0	0.025641	0.025641	0.034188	0.91453	1
ENSG00000165030	-1.58861	0.681416	0.132743	0.0353982	0.039823	0.0265487	0.00884956	0.0221239	0.00884956	0.0132743	0.0309735	0.666667	0.108696	0.0507246	0.0362319	0.0289855	0	0.0217391	0.0507246	0.0217391	0.0144928	1
ENSG00000185033	-10.6418	0.0172414	0	0.00574713	0.0172414	0.0229885	0.0287356	0.0517241	0.045977	0.103448	0.706897	0.025	0.04375	0.03125	0.0375	0.03125	0.025	0.01875	0.06875	0.1375	0.58125	0
ENSG00000196465	2.52824	0.156863	0.0490196	0.0490196	0	0.00980392	0.0196078	0	0.0294118	0.0686275	0.617647	0.0784314	0.0294118	0.0196078	0.0294118	0.00980392	0.0196078	0.0294118	0.0490196	0.0196078	0.715686	0
ENSG00000105750	-1.20899	0.190476	0.0793651	0	0.031746	0.015873	0	0	0	0.0952381	0.587302	0.152542	0.0762712	0.0254237	0.0169492	0.00847458	0	0	0.00847458	0.0932203	0.618644	0
ENSG00000207274	-3.19811	0	0	0	0.0163934	0.0163934	0	0	0.0163934	0.0491803	0.901639	0	0	0	0	0.0333333	0.0166667	0	0.0333333	0.15	0.766667	0
ENSG00000258102	10.1446	0.0205479	0.0273973	0.0273973	0.0410959	0.0547945	0.0753425	0.10274	0.116438	0.10274	0.431507	0.0272109	0.0136054	0.0136054	0.00680272	0.0136054	0.0272109	0.0544218	0.0612245	0.115646	0.666667	1
ENSG00000215458	-11.2083	0.0365854	0.0182927	0.00914634	0.0304878	0.027439	0.0335366	0.0487805	0.103659	0.164634	0.527439	0.106164	0.0547945	0.0273973	0.0308219	0.0342466	0.0308219	0.0479452	0.0479452	0.109589	0.510274	1
ENSG00000135506	1.89935	0.112583	0.00662252	0	0.00662252	0.013245	0.00662252	0.013245	0.0927152	0.0728477	0.675497	0.0596026	0.0331126	0.00662252	0.00662252	0.0198675	0	0.0264901	0.0529801	0.0529801	0.741722	1
ENSG00000178726	-5.28702	0.603482	0.121857	0.0967118	0.0580271	0.0425532	0.00967118	0.00773694	0.0116054	0.0116054	0.0367505	0.457364	0.189922	0.143411	0.0465116	0.0503876	0.0232558	0.00387597	0.0232558	0.0155039	0.0465116	1
ENSG00000145365	2.5227	0.244444	0.188889	0.0555556	0	0.0333333	0.0222222	0.0333333	0.0777778	0.0444444	0.3	0.234568	0.0617284	0.037037	0.0123457	0.0123457	0.0246914	0.0246914	0.0493827	0.0864198	0.45679	0
ENSG00000234420	-0.887794	0.122222	0.0222222	0.00555556	0.0111111	0.0111111	0.0166667	0.0111111	0.00555556	0.0777778	0.716667	0.107955	0.00568182	0.0113636	0.00568182	0.0170455	0.00568182	0.0227273	0.0170455	0.0965909	0.710227	0
ENSG00000207189	-13.9731	0	0	0	0	0.0206186	0	0.00515464	0.0154639	0.0360825	0.92268	0.0106952	0.0427807	0.00534759	0.0374332	0.0213904	0.026738	0.0213904	0.0374332	0.0855615	0.71123	0
ENSG00000199366	-8.09152	0	0	0.00980392	0	0.00980392	0	0.0196078	0.0294118	0.107843	0.823529	0.0106383	0	0.0212766	0	0.0425532	0.0319149	0.0319149	0.0212766	0.0531915	0.787234	1
ENSG00000107819	-2.89205	0.201258	0.0628931	0.0125786	0.0377358	0.0691824	0.0377358	0.0503145	0.0628931	0.132075	0.333333	0.171642	0.0671642	0.0149254	0.0447761	0.0373134	0.0223881	0.0522388	0.0895522	0.104478	0.395522	1
ENSG00000160209	-0.415616	0.29368	0.0520446	0.0223048	0.0297398	0.0594796	0.0297398	0.063197	0.0557621	0.070632	0.32342	0.241525	0.0338983	0.0211864	0.0211864	0.0847458	0.0169492	0.0550847	0.059322	0.105932	0.360169	1
ENSG00000125900	3.98589	0	0	0	0.021978	0.032967	0.010989	0.032967	0.0549451	0.131868	0.714286	0	0	0	0	0.0227273	0	0.0113636	0.0568182	0.0795455	0.829545	1
ENSG00000274370	6.70833	0.174785	0.114613	0.0286533	0.0487106	0.0372493	0.034384	0.0458453	0.0544413	0.0888252	0.372493	0.125	0.0815217	0.0570652	0.0543478	0.0597826	0.0353261	0.0543478	0.0407609	0.0788043	0.413043	1
ENSG00000166704	-1.4816	0.31068	0.15534	0.0339806	0.0194175	0.0339806	0.0242718	0.0194175	0.0291262	0.0533981	0.320388	0.301205	0.0843373	0.0120482	0.0301205	0.0240964	0.0120482	0.0301205	0.0301205	0.0421687	0.433735	0
ENSG00000166816	-2.84975	0	0.003367	0	0.00673401	0.016835	0.00673401	0.030303	0.037037	0.117845	0.781145	0.00671141	0.00671141	0.00671141	0.00671141	0.0167785	0.033557	0.0033557	0.033557	0.0771812	0.808725	1
ENSG00000166770	-4.89364	0.537468	0.0956072	0.0155039	0.0103359	0.0155039	0.0103359	0.00775194	0.0284238	0.0645995	0.21447	0.291667	0.00520833	0.00520833	0.0260417	0.0416667	0.03125	0.0208333	0.0416667	0.0989583	0.4375	0
ENSG00000124635	-2.99925	0.391667	0.00833333	0	0.0166667	0.0333333	0	0.0333333	0.133333	0.0916667	0.291667	0.25	0.0125	0.025	0.025	0.0125	0.025	0.0375	0.075	0.0875	0.45	0
ENSG00000196678	2.81765	0.2	0.0166667	0.0166667	0.0333333	0.0416667	0.108333	0.1	0.05	0.0666667	0.366667	0.12037	0.0185185	0.00925926	0.0555556	0.0555556	0.0277778	0.0185185	0.0740741	0.12037	0.5	1
ENSG00000140368	-27.7317	0.05	0.0166667	0.025	0.00833333	0	0	0.0583333	0.0666667	0.125	0.65	0.204082	0.0714286	0.0204082	0.0612245	0.0612245	0.0510204	0.0612245	0.0714286	0.0918367	0.306122	1
ENSG00000030066	0.50491	0.150327	0.00653595	0.0130719	0.0261438	0.0130719	0.0261438	0.0326797	0.0457516	0.124183	0.562092	0.0869565	0.0217391	0	0.0217391	0.0144928	0.0144928	0.0217391	0.0289855	0.057971	0.731884	0
ENSG00000178607	-0.721476	0.448454	0.0154639	0.0206186	0.0103093	0.0103093	0.0103093	0.0360825	0.0412371	0.0618557	0.345361	0.280576	0.0215827	0.0143885	0	0.0359712	0.00719424	0.0143885	0.0143885	0.129496	0.482014	1
ENSG00000130775	-5.2816	0.283333	0.0333333	0.0388889	0.0111111	0.0333333	0.0111111	0.0388889	0.0722222	0.0888889	0.388889	0.268966	0.0275862	0.0413793	0.00689655	0.0206897	0.0206897	0.0275862	0.0896552	0.0965517	0.4	1
ENSG00000008130	-2.97189	0.339286	0.133929	0.0491071	0.0714286	0.0535714	0.03125	0.0625	0.0669643	0.0625	0.129464	0.389474	0.0842105	0.0684211	0.0421053	0.0526316	0.0789474	0.0578947	0.0842105	0.0526316	0.0894737	1
ENSG00000173638	-4.89913	0.196667	0.0766667	0.0533333	0.04	0.03	0.0266667	0.0566667	0.0533333	0.0633333	0.403333	0.228346	0.0393701	0.0433071	0.0590551	0.0314961	0.0275591	0.0354331	0.0590551	0.0866142	0.389764	1
ENSG00000139318	2.06636	0.666667	0.15	0.0444444	0.0222222	0.0166667	0.0111111	0.00555556	0.00555556	0.0111111	0.0666667	0.554745	0.080292	0.0145985	0.00729927	0.0364964	0.0437956	0.0291971	0.00729927	0.0291971	0.19708	1
ENSG00000140479	2.73616	0.0158103	0.0237154	0.00790514	0.0237154	0.0355731	0.0316206	0.0711462	0.118577	0.162055	0.509881	0.0125	0.025	0	0.00416667	0.0125	0.0166667	0.025	0.0666667	0.141667	0.695833	0
ENSG00000274603	-0.65153	0.012987	0	0	0	0	0	0	0.025974	0.0519481	0.909091	0.012987	0	0	0	0.012987	0	0	0.012987	0.0649351	0.896104	0
ENSG00000049323	-0.451324	0.554348	0.0163043	0.0163043	0.0380435	0.0271739	0.0108696	0.0271739	0.00543478	0.0380435	0.266304	0.421429	0.05	0.0142857	0.0214286	0.0357143	0.00714286	0.00714286	0.0285714	0.05	0.364286	0
ENSG00000259658	1.27653	0.26257	0.0446927	0.0223464	0.0111732	0.0111732	0.0111732	0.0167598	0.0446927	0.0335196	0.541899	0.207317	0.0487805	0.0243902	0.0121951	0.0731707	0.0121951	0.0121951	0.0182927	0.0731707	0.518293	0
ENSG00000100600	7.32399	0.2	0.0439024	0.0439024	0.0292683	0.0341463	0.00487805	0.0585366	0.0780488	0.107317	0.4	0.105	0.025	0.04	0.035	0.055	0.02	0.03	0.02	0.055	0.615	0
ENSG00000139329	2.53965	0	0	0	0	0.128205	0.025641	0.102564	0.179487	0.0769231	0.487179	0	0.0238095	0.0238095	0.047619	0.0238095	0	0.0952381	0.0714286	0.142857	0.571429	0
ENSG00000162976	-0.665857	0.221277	0.0468085	0.0170213	0.0212766	0.0425532	0.012766	0.0340426	0.0468085	0.0808511	0.476596	0.135	0.025	0.025	0.025	0.045	0.015	0.035	0.04	0.08	0.575	1
ENSG00000116729	-1.39873	0.529412	0.169118	0.0294118	0.0514706	0.0367647	0.0220588	0.0147059	0.0147059	0.0147059	0.117647	0.44186	0.0813953	0.0465116	0.0465116	0.0930233	0.0116279	0.0116279	0.0465116	0.0116279	0.209302	1
ENSG00000185215	-7.39581	0.405512	0.102362	0.0551181	0.0354331	0.023622	0.015748	0.0314961	0.0314961	0.0629921	0.23622	0.375887	0.035461	0.0425532	0.0141844	0.0283688	0.0141844	0.035461	0.035461	0.0638298	0.35461	1
ENSG00000271204	-10.6327	0	0	0	0.0106383	0.0106383	0	0.0531915	0.0744681	0.106383	0.744681	0.0537634	0.0322581	0.0107527	0.0322581	0.0215054	0	0.0322581	0.0430108	0.0322581	0.741935	0
ENSG00000199331	-1.74177	0	0	0	0	0	0	0	0	0	1	0	0	0	0	0	0	0.0131579	0.0131579	0.0263158	0.947368	0
ENSG00000197837	1.03323	0.205128	0.0666667	0.102564	0.0717949	0.0512821	0.0717949	0.0461538	0.025641	0.0615385	0.297436	0.174863	0.0819672	0.0765027	0.0382514	0.0437158	0.0491803	0.0546448	0.0491803	0.0819672	0.349727	0
ENSG00000240247	4.74508	0	0	0	0.0294118	0.0294118	0.0294118	0.0294118	0.117647	0.264706	0.5	0	0	0	0.0285714	0	0	0	0.114286	0.171429	0.685714	0
ENSG00000137310	1.0725	0.191358	0.0864198	0.037037	0.0308642	0.0555556	0.00617284	0.0308642	0.037037	0.0802469	0.444444	0.183544	0.0506329	0.0632911	0.0316456	0.0189873	0.0189873	0.0379747	0.0189873	0.0759494	0.5	0
ENSG00000136840	-2.20292	0.266234	0.0519481	0.025974	0.0194805	0.0324675	0.012987	0.025974	0.0519481	0.0779221	0.435065	0.181818	0.142857	0.0324675	0.0519481	0.0324675	0.0584416	0.0454545	0.038961	0.0584416	0.357143	0
ENSG00000204472	-12.8268	0.025974	0.0519481	0.0194805	0.0194805	0.038961	0	0.025974	0.025974	0.0974026	0.694805	0.0992366	0.00763359	0	0	0	0.00763359	0.0229008	0.0458015	0.0763359	0.740458	1
ENSG00000157303	2.80805	0.29932	0.047619	0.0204082	0.0272109	0.0272109	0.0272109	0.0408163	0.0952381	0.102041	0.312925	0.260274	0.0479452	0.0136986	0.0205479	0.0136986	0.0410959	0.0342466	0.0547945	0.0958904	0.417808	0
ENSG00000128383	-14.84	0.00534759	0.0106952	0.0106952	0.0213904	0.0160428	0.0320856	0.0695187	0.0748663	0.165775	0.593583	0.0617284	0.0246914	0.0185185	0.0246914	0.0308642	0.0308642	0.0308642	0.037037	0.203704	0.537037	1
ENSG00000063180	2.96847	0.118881	0.020979	0.034965	0.013986	0.0839161	0.048951	0.027972	0.048951	0.167832	0.433566	0.0895522	0.00746269	0.0223881	0.0149254	0.0447761	0.00746269	0.0447761	0.0746269	0.0373134	0.656716	0
ENSG00000115419	0.352568	0.581197	0.017094	0.025641	0	0.00854701	0.017094	0.017094	0.025641	0.025641	0.282051	0.21875	0.015625	0	0	0.03125	0	0.046875	0.046875	0.140625	0.5	0
ENSG00000170909	-3.1268	0.0652174	0.0144928	0.0144928	0.0253623	0.0108696	0.00724638	0.0217391	0.0398551	0.123188	0.677536	0.054902	0.0235294	0.00392157	0.0196078	0.0196078	0.0196078	0.0156863	0.0470588	0.101961	0.694118	1
ENSG00000199545	5.2975	0	0	0.00813008	0.0487805	0.0243902	0.0325203	0.113821	0.097561	0.154472	0.520325	0	0.0155039	0	0.0155039	0.0310078	0.0155039	0.0465116	0.155039	0.193798	0.527132	0
ENSG00000234147	4.92556	0	0	0	0	0.115385	0	0	0.115385	0.0384615	0.730769	0	0	0	0.0357143	0	0	0	0.107143	0.178571	0.678571	1
ENSG00000072818	4.29686	0.0416667	0.0138889	0.00694444	0.0208333	0.0486111	0.00694444	0.0486111	0.0902778	0.0625	0.659722	0.0264901	0.0662252	0.0198675	0.00662252	0.0198675	0.013245	0.0331126	0.0860927	0.10596	0.622517	0
ENSG00000206805	-6.96713	0.00854701	0.0512821	0.017094	0.017094	0.034188	0	0.017094	0.025641	0.145299	0.683761	0	0.0186916	0.00934579	0.0280374	0.0747664	0	0.0280374	0.0654206	0.130841	0.64486	1
ENSG00000255769	-11.1372	0.235294	0.0588235	0	0	0	0	0	0	0	0.705882	0.333333	0	0	0	0	0	0	0.333333	0	0.333333	0
ENSG00000198898	-3.93369	0.0163934	0	0.0163934	0.0163934	0.0327869	0.0327869	0.0655738	0.0491803	0.0983607	0.672131	0	0.0615385	0.0153846	0.0769231	0.0923077	0	0.0461538	0.0153846	0.0769231	0.615385	1
ENSG00000173083	-3.69284	0.239316	0.017094	0.00854701	0.00854701	0.017094	0.00854701	0.0512821	0.0854701	0.136752	0.42735	0.191919	0.010101	0	0	0.030303	0.020202	0.0808081	0.040404	0.0707071	0.555556	1
ENSG00000166278	-6.35928	0.0944444	0.0333333	0	0.0444444	0.0277778	0.00555556	0.0388889	0.0388889	0.111111	0.605556	0.0914634	0.054878	0.0304878	0.0487805	0.0792683	0.00609756	0.0609756	0.0853659	0.158537	0.384146	1
ENSG00000177455	38.2053	0.104167	0.0833333	0.0277778	0.0625	0.0902778	0.0902778	0.104167	0.0625	0.0347222	0.340278	0	0.00591716	0	0.00591716	0.00591716	0	0.0236686	0.0473373	0.106509	0.804734	0
ENSG00000163564	5.12706	0	0.0327869	0	0	0.0983607	0	0	0.0491803	0.114754	0.704918	0	0	0	0	0.05	0	0.0166667	0.05	0.05	0.833333	0
ENSG00000180509	-10.7223	0.00625	0.01875	0.00625	0.0125	0.00625	0.00625	0.03125	0.075	0.1375	0.7	0.037037	0.0148148	0.0296296	0.0148148	0.00740741	0.0222222	0.0592593	0.0444444	0.0962963	0.674074	1
ENSG00000111275	1.65569	0.188172	0.0268817	0.0376344	0.0483871	0.0860215	0.0430108	0.0537634	0.123656	0.129032	0.263441	0.216667	0.05	0.0222222	0.0333333	0.0222222	0.00555556	0.0388889	0.0722222	0.105556	0.433333	1
ENSG00000211611	6.37478	0.0172414	0.0172414	0.0862069	0.0344828	0.0689655	0	0.0344828	0.0344828	0.189655	0.517241	0	0	0.03125	0.015625	0.015625	0.03125	0.140625	0.109375	0.09375	0.5625	0
ENSG00000171860	-9.77533	0	0	0	0.0128205	0	0	0.0128205	0	0.115385	0.858974	0	0.0131579	0.0394737	0	0.0789474	0	0.0131579	0.0131579	0.0921053	0.75	1
ENSG00000282651	6.09344	0	0.0851064	0	0.0212766	0.0638298	0.0638298	0.0638298	0.0638298	0.12766	0.510638	0.0185185	0	0.0185185	0.037037	0.037037	0.0185185	0.0555556	0.0925926	0.148148	0.574074	0
ENSG00000172995	-1.39253	0.518135	0.0777202	0.0310881	0.0259067	0.0362694	0.0362694	0.0310881	0.0259067	0.0569948	0.160622	0.461039	0.0844156	0.012987	0.0324675	0.038961	0.0454545	0.0519481	0.038961	0.0454545	0.188312	0
ENSG00000279166	-17.5384	0	0	0.0194175	0.0291262	0.00970874	0.0194175	0.00970874	0.00970874	0.0873786	0.815534	0.00952381	0	0.047619	0.0285714	0.0571429	0.0380952	0.0761905	0.0952381	0.161905	0.485714	1
ENSG00000213876	-1.3967	0	0	0	0.00662252	0.00993377	0.013245	0.0198675	0.0960265	0.195364	0.65894	0.0204082	0.00680272	0.00680272	0.0136054	0.0102041	0.00680272	0.0102041	0.037415	0.0884354	0.79932	1
ENSG00000122025	-4.93314	0.295082	0.0819672	0.0218579	0.010929	0.0273224	0.00546448	0.00546448	0.010929	0.10929	0.431694	0.257143	0.0357143	0.0142857	0.0214286	0.0285714	0.0142857	0.05	0.0642857	0.0857143	0.428571	1
ENSG00000189423	-0.711919	0	0	0	0.0238095	0	0	0	0.0238095	0.0952381	0.857143	0	0	0.012987	0	0.012987	0	0.012987	0.025974	0.103896	0.831169	1
ENSG00000207473	2.86177	0	0	0	0	0.0114943	0	0.0229885	0.0689655	0.091954	0.804598	0	0	0	0	0	0	0	0.047619	0.0714286	0.880952	0
ENSG00000171467	0.815177	0.287081	0.0382775	0.0287081	0.0287081	0.00956938	0.00956938	0.0191388	0.0287081	0.0574163	0.492823	0.202073	0.0466321	0.015544	0.0362694	0.015544	0.00518135	0.0103627	0.0310881	0.0984456	0.53886	0
ENSG00000115085	6.71503	0.0226244	0.0316742	0.0316742	0.0361991	0.0497738	0.0226244	0.0361991	0.0723982	0.162896	0.533937	0.00952381	0.0142857	0.0047619	0.0142857	0.0238095	0.0238095	0.0285714	0.0761905	0.119048	0.685714	0
ENSG00000161638	-3.24302	0.40678	0.118644	0.0254237	0.0423729	0.0338983	0.0254237	0.0338983	0.0508475	0.0423729	0.220339	0.239437	0.028169	0.0422535	0.056338	0.0422535	0.0422535	0.056338	0.0704225	0.0985915	0.323944	1
ENSG00000260686	1.49378	0	0	0	0.0166667	0	0.0166667	0.05	0	0.0166667	0.9	0	0	0	0.0153846	0.0307692	0	0	0.0461538	0.0153846	0.892308	0
ENSG00000175591	-16.5814	0.344498	0.0669856	0.00478469	0.0191388	0.00956938	0.00478469	0.0191388	0.0143541	0.062201	0.454545	0.1875	0.0625	0.046875	0.109375	0.0703125	0.078125	0.101562	0.0703125	0.132812	0.140625	1
ENSG00000206633	4.41746	0.391566	0.0361446	0.0120482	0.0361446	0.060241	0.0662651	0.0662651	0.114458	0.0783133	0.138554	0.272727	0.013986	0	0.013986	0.00699301	0.013986	0.013986	0.041958	0.111888	0.51049	0
ENSG00000272160	-1.26238	0	0	0	0	0	0	0.00925926	0.0185185	0.037037	0.935185	0	0	0	0	0	0	0.00917431	0	0.110092	0.880734	0
ENSG00000259709	-0.85857	0	0	0	0	0.00657895	0.0131579	0.00657895	0.0328947	0.0789474	0.861842	0	0	0	0.00684932	0.00684932	0.00684932	0.00684932	0.0479452	0.0753425	0.849315	0
ENSG00000163191	-14.3439	0.0510204	0.0306122	0.0102041	0.0612245	0.0306122	0.0204082	0.0306122	0.0306122	0.0306122	0.704082	0.0853659	0.0243902	0.0365854	0.0487805	0	0.0365854	0.097561	0.0365854	0.0609756	0.573171	1
ENSG00000198821	6.66472	0.0294118	0.0294118	0.00588235	0	0.0117647	0	0.0117647	0.0529412	0.0823529	0.776471	0.00574713	0.0172414	0.0114943	0.00574713	0	0.00574713	0.00574713	0.0402299	0.0862069	0.821839	0
ENSG00000185760	-2.2469	0.565217	0.0695652	0.0347826	0.0521739	0.0521739	0.0173913	0.026087	0.00869565	0.0521739	0.121739	0.6	0.0375	0.0375	0.075	0.025	0.025	0.025	0.025	0.0625	0.0875	0
ENSG00000244482	0.0590068	0	0.00381679	0.00381679	0.0152672	0.0381679	0.0267176	0.0534351	0.194656	0.179389	0.484733	0.0119522	0.0119522	0.00796813	0.0239044	0.0318725	0.0358566	0.059761	0.059761	0.12749	0.629482	1
ENSG00000254709	40.7848	0.105882	0.141176	0.0588235	0.0470588	0.0823529	0.0352941	0.0705882	0.0705882	0.0705882	0.317647	0	0.00980392	0	0	0.0294118	0.0588235	0.0196078	0.0196078	0.0588235	0.803922	0
ENSG00000226803	-0.0687602	0.358974	0.042735	0.0683761	0.0512821	0	0	0.017094	0.0598291	0.025641	0.376068	0.191919	0.121212	0.0808081	0.030303	0.020202	0.030303	0.010101	0	0.0606061	0.454545	0
ENSG00000189190	-2.63352	0.208333	0.0535714	0.0297619	0.0297619	0.0416667	0.00595238	0.0416667	0.0119048	0.0654762	0.511905	0.166667	0.0555556	0.0208333	0.0416667	0.00694444	0.00694444	0.0486111	0.0138889	0.0555556	0.583333	0
ENSG00000228157	-3.71869	0	0	0	0	0	0	0.0277778	0.138889	0.194444	0.638889	0	0	0	0.0526316	0.0263158	0.0263158	0	0.0263158	0.289474	0.578947	0
ENSG00000139278	-13.1876	0.0888889	0.0666667	0.0222222	0.0222222	0.0888889	0.0222222	0.0222222	0.0666667	0.0888889	0.511111	0.129032	0.0645161	0.0645161	0.0645161	0.16129	0	0	0.0322581	0.16129	0.322581	1
ENSG00000125731	0.488691	0.116129	0.0322581	0.00645161	0.0580645	0.0451613	0.0193548	0.0774194	0.0516129	0.083871	0.509677	0.115385	0.00641026	0.0128205	0.0512821	0.025641	0.0705128	0.0705128	0.0641026	0.0833333	0.5	0
ENSG00000161405	16.7753	0.378788	0.151515	0.030303	0.0909091	0.151515	0.030303	0.030303	0.0454545	0.030303	0.0606061	0.173333	0.133333	0.0266667	0.0133333	0.0133333	0.0133333	0.0533333	0.0533333	0.133333	0.386667	0
ENSG00000113140	-6.23671	0.0564516	0.0967742	0.0403226	0.0241935	0.016129	0	0.0564516	0.0483871	0.104839	0.556452	0.1	0.02	0.02	0.01	0	0.03	0.06	0.06	0.1	0.6	0
ENSG00000104974	7.22043	0.0574713	0.0344828	0.0287356	0.0114943	0.0114943	0.0172414	0.0344828	0.114943	0.16092	0.528736	0.0125	0.00625	0.00625	0.0125	0.0125	0.0375	0.0375	0.025	0.0375	0.8125	1
ENSG00000166548	-0.107289	0.343195	0.0591716	0.0295858	0.035503	0.035503	0.035503	0.0118343	0.0295858	0.0473373	0.372781	0.33121	0.0382166	0.0318471	0.0254777	0.0254777	0.0191083	0.0254777	0.0382166	0.089172	0.375796	1
ENSG00000164323	0.0164289	0.312849	0.0111732	0.0111732	0.0223464	0.0167598	0.0167598	0.00558659	0.0111732	0.0726257	0.519553	0.197368	0.0197368	0.0197368	0.00657895	0.0197368	0	0.00657895	0.0197368	0.0855263	0.625	0
ENSG00000273047	-2.49806	0.32948	0.132948	0.0809249	0.0578035	0.0520231	0.0780347	0.0491329	0.0491329	0.0549133	0.115607	0.358804	0.139535	0.0465116	0.0631229	0.0564784	0.0564784	0.0531561	0.076412	0.076412	0.0730897	0
ENSG00000175294	1.42115	0	0	0	0.00390625	0.0117188	0	0.0390625	0.0625	0.0859375	0.796875	0	0.00393701	0	0.00787402	0.00787402	0	0	0.0393701	0.106299	0.834646	1
ENSG00000166262	-2.34056	0.254237	0.0169492	0.0169492	0	0.0338983	0	0	0.0169492	0.0508475	0.610169	0.196078	0.0196078	0	0.0196078	0.0196078	0.0392157	0.0392157	0.0196078	0.0196078	0.627451	0
ENSG00000167232	-0.828967	0.174497	0.0134228	0.0268456	0.00671141	0.00671141	0.00671141	0.0134228	0.033557	0.0268456	0.691275	0.106383	0.0141844	0.0141844	0	0.0212766	0.0141844	0.0212766	0.0496454	0.0283688	0.730496	0
ENSG00000239005	1.08394	0	0	0	0	0	0	0.0173913	0.0521739	0.0347826	0.895652	0	0	0	0	0	0	0	0.00840336	0.0588235	0.932773	0
ENSG00000075340	-1.9922	0.371134	0.0309278	0.0103093	0.0103093	0.0103093	0	0.0309278	0.0721649	0.0515464	0.412371	0.324324	0.0135135	0.0135135	0	0.0540541	0	0.0135135	0.0135135	0.0945946	0.472973	0
ENSG00000280560	-1.59999	0	0	0	0	0.0162602	0	0.00813008	0.0731707	0.186992	0.715447	0	0	0	0.00840336	0.00840336	0.00840336	0.0252101	0.0672269	0.117647	0.764706	0
ENSG00000168811	-2.0716	0.263636	0.0181818	0.0363636	0.0363636	0.00909091	0.0272727	0.0363636	0.0727273	0.0909091	0.409091	0.16129	0.0107527	0.0322581	0.0537634	0.0430108	0.0322581	0.0430108	0.0537634	0.107527	0.462366	0
ENSG00000178719	-0.209162	0.176259	0.0179856	0.0107914	0.0251799	0.0179856	0.00719424	0.0251799	0.0323741	0.0503597	0.636691	0.150943	0.0264151	0.0226415	0.00754717	0.0150943	0.0150943	0.00377358	0.00754717	0.0226415	0.728302	1
ENSG00000120594	-2.91273	0.619048	0.150794	0.047619	0.0277778	0.0238095	0.00793651	0.031746	0.00793651	0	0.0833333	0.434343	0.0606061	0.0505051	0.0505051	0.10101	0.010101	0.0707071	0	0.020202	0.20202	1
ENSG00000115306	-1.31349	0.601307	0.0784314	0.0392157	0	0.0326797	0	0.0261438	0	0.0392157	0.183007	0.574257	0.0594059	0	0.019802	0.019802	0	0	0.00990099	0.0594059	0.257426	0
ENSG00000252847	8.49447	0	0	0.0204082	0	0.0408163	0	0.0816327	0.102041	0.22449	0.530612	0	0	0	0	0.037037	0	0	0.0740741	0.0740741	0.814815	0
ENSG00000245904	2.49833	0.581081	0.108108	0	0.027027	0.0135135	0.027027	0.0405405	0.0135135	0.0675676	0.121622	0.381818	0	0.0181818	0.0363636	0.0545455	0	0.0181818	0.0545455	0.0181818	0.418182	0
ENSG00000104774	1.08338	0.255682	0.0454545	0.0454545	0.0113636	0.00568182	0.0170455	0.0170455	0.0397727	0.102273	0.460227	0.140127	0.0509554	0.0318471	0.0191083	0.0318471	0.0191083	0.044586	0.0127389	0.10828	0.541401	1
ENSG00000262655	-3.15921	0.618812	0.158416	0.0371287	0.00742574	0.0173267	0.0123762	0.00990099	0.0123762	0.029703	0.0965347	0.613636	0.0568182	0.0378788	0.0265152	0.0227273	0.0113636	0.0265152	0.0340909	0.0681818	0.102273	0
ENSG00000106415	0.620739	0.506494	0.0519481	0.025974	0.038961	0.012987	0.025974	0.012987	0.012987	0.0519481	0.25974	0.534247	0.0136986	0.0273973	0	0	0	0.0410959	0.0273973	0.0136986	0.342466	0
ENSG00000149311	-1.44659	0.587302	0.047619	0.047619	0.031746	0.031746	0.015873	0.047619	0.0634921	0	0.126984	0.553191	0.0425532	0.0851064	0.0638298	0	0.0638298	0	0.0212766	0.0212766	0.148936	0
ENSG00000185883	-3.94232	0.261682	0.0280374	0.0514019	0.0607477	0.046729	0.0233645	0.0233645	0.046729	0.0654206	0.392523	0.302198	0.0549451	0.021978	0.043956	0.043956	0.010989	0.032967	0.043956	0.0989011	0.346154	1
ENSG00000272273	-1.78463	0.34104	0.0462428	0.017341	0.0289017	0.0231214	0.0289017	0.0404624	0.0231214	0.0635838	0.387283	0.318471	0.0573248	0.0382166	0.0318471	0.0318471	0.00636943	0.0318471	0.0764331	0.0764331	0.33121	1
ENSG00000171840	1.44186	0	0.00613497	0.0122699	0.0122699	0.0368098	0.0368098	0.0245399	0.0920245	0.226994	0.552147	0.012987	0	0	0.0194805	0.0194805	0.0194805	0.0584416	0.0649351	0.103896	0.701299	1
ENSG00000213523	-1.48137	0.142857	0	0.00793651	0	0.015873	0.031746	0.00793651	0.00793651	0.103175	0.68254	0.114754	0.0245902	0.00819672	0	0.0245902	0.0245902	0.0245902	0.0409836	0.0901639	0.647541	1
ENSG00000101457	-1.68159	0.128049	0.054878	0.0182927	0.0121951	0.0182927	0.0182927	0.00609756	0.0304878	0.0731707	0.640244	0.128205	0.025641	0.0320513	0.0128205	0.00641026	0.0320513	0.0192308	0.0448718	0.0833333	0.615385	1
ENSG00000181982	-11.9377	0.0438596	0.0789474	0.0701754	0.0526316	0.0701754	0.0263158	0.0263158	0.149123	0.0964912	0.385965	0.173469	0.0918367	0.0612245	0.0408163	0.0612245	0.0102041	0.0102041	0.0102041	0.0306122	0.510204	1
ENSG00000134802	-1.0826	0.174242	0.030303	0.0227273	0.030303	0.0378788	0.00757576	0.0757576	0.0909091	0.0984848	0.431818	0.092437	0.0420168	0	0.0420168	0.0588235	0.0420168	0.0420168	0.10084	0.109244	0.470588	1
ENSG00000197013	-1.86929	0	0	0	0	0	0	0	0.0568182	0.113636	0.829545	0	0.0114943	0	0	0	0	0.0114943	0.0229885	0.0804598	0.873563	0
ENSG00000143067	-2.84752	0.412037	0.0787037	0.0324074	0.0509259	0.0231481	0	0.0185185	0.0277778	0.037037	0.319444	0.176471	0.0252101	0.0252101	0.0336134	0.0168067	0.0168067	0.0168067	0.0168067	0.0588235	0.613445	1
ENSG00000156966	4.87165	0.233974	0.0512821	0.0384615	0.0192308	0.0320513	0.0641026	0.0352564	0.0288462	0.0480769	0.448718	0.188119	0.019802	0.0165017	0.0165017	0.029703	0.0231023	0.0231023	0.0330033	0.105611	0.544554	0
ENSG00000254639	-4.24365	0.513369	0.0534759	0.026738	0.0106952	0.0534759	0.0160428	0.0320856	0.0427807	0.0855615	0.165775	0.48	0.056	0.04	0.024	0.016	0.016	0.024	0.04	0.04	0.264	1
ENSG00000173585	9.24558	0.0168067	0.00840336	0	0	0.0168067	0.0336134	0.0672269	0.151261	0.134454	0.571429	0	0.017094	0	0	0.00854701	0	0.00854701	0.0512821	0.153846	0.760684	0
ENSG00000211959	10.0107	0.0576923	0.0961538	0.0192308	0.134615	0.0769231	0.0192308	0.0576923	0.0769231	0.0576923	0.403846	0.152778	0.0694444	0.0833333	0.0416667	0	0	0.0972222	0.0555556	0.0694444	0.430556	0
ENSG00000139174	-1.81246	0.518018	0.036036	0.0135135	0.0315315	0.0585586	0.018018	0.0315315	0.045045	0.0630631	0.184685	0.388535	0.044586	0.0318471	0.044586	0.0318471	0.044586	0.0318471	0.0254777	0.0828025	0.273885	0
ENSG00000167552	0.314401	0.108108	0.036036	0	0	0.027027	0.00900901	0.027027	0.0630631	0.0540541	0.675676	0.101852	0.0185185	0	0.00925926	0.0185185	0.0185185	0.0462963	0.037037	0.0462963	0.703704	1
ENSG00000141179	-1.40402	0.290909	0	0.0181818	0.0181818	0	0.0181818	0	0.0909091	0.0545455	0.509091	0.372881	0.0338983	0.0169492	0	0	0	0.0169492	0.0338983	0.101695	0.423729	1
ENSG00000147894	-2.94227	0.261364	0.0227273	0.0227273	0	0.0340909	0.0113636	0.0113636	0.0568182	0.0454545	0.534091	0.104478	0.0597015	0.0298507	0	0.0298507	0.0298507	0.0298507	0.0746269	0.0298507	0.61194	1
ENSG00000213648	1.54539	0	0	0	0	0	0	0	0	0	1	0	0	0	0	0	0	0	0	0.129032	0.870968	1
ENSG00000270605	2.38353	0	0	0	0	0.0192308	0.0128205	0.00641026	0.141026	0.153846	0.666667	0	0	0	0	0.0193548	0.0129032	0.0387097	0.0387097	0.0645161	0.825806	0
ENSG00000251792	24.9583	0.0597015	0	0	0.0298507	0.0149254	0.0149254	0.0447761	0.0597015	0.164179	0.61194	0	0	0	0	0	0	0.0131579	0.0263158	0.118421	0.842105	0
ENSG00000163154	-15.7737	0.0451613	0.0516129	0.0193548	0.0322581	0.0193548	0.0193548	0.0258065	0.083871	0.116129	0.587097	0.110294	0.00735294	0.0514706	0.0294118	0.0882353	0.0588235	0.0808824	0.102941	0.0955882	0.375	1
ENSG00000090975	-0.926507	0.377358	0.0471698	0.0188679	0.0330189	0.0188679	0.0141509	0.0283019	0.0330189	0.0660377	0.363208	0.276471	0.0411765	0.0235294	0.0117647	0.0294118	0.0294118	0.0176471	0.0235294	0.105882	0.441176	0
ENSG00000134107	-2.34744	0.463415	0.105691	0.0569106	0.0325203	0.0650407	0.0243902	0.0487805	0.0569106	0.0243902	0.121951	0.567901	0.0123457	0.037037	0	0.0246914	0.0123457	0.0740741	0.0864198	0.0740741	0.111111	1
ENSG00000168334	-2.14588	0.0165289	0.0247934	0.0165289	0	0.0330579	0.0330579	0.0165289	0.0330579	0.140496	0.68595	0.00869565	0.0347826	0.00869565	0.0173913	0.0173913	0.0173913	0.0521739	0.0434783	0.0608696	0.73913	0
ENSG00000202382	-1.55407	0	0	0	0	0	0	0.00763359	0.0229008	0.0992366	0.870229	0	0	0.0078125	0	0.0078125	0	0	0.03125	0.101562	0.851562	0
ENSG00000201077	0.24614	0	0	0	0	0	0.00621118	0	0.00621118	0.0559006	0.931677	0	0	0	0.00628931	0.00628931	0	0	0.00628931	0.0377358	0.943396	1
ENSG00000211623	8.593	0.0217391	0	0	0.0217391	0	0	0.0652174	0	0.152174	0.73913	0	0	0	0	0	0	0	0.0243902	0.121951	0.853659	0
ENSG00000165480	-0.381301	0.173516	0.00456621	0.0136986	0.00456621	0.00913242	0.00913242	0.0136986	0.0273973	0.0639269	0.680365	0.147619	0.0047619	0.00952381	0.0047619	0	0.00952381	0.00952381	0.052381	0.1	0.661905	1
ENSG00000172322	-3.07839	0.0152284	0.0152284	0.00507614	0.00507614	0.0152284	0.0101523	0.0152284	0.0203046	0.0558376	0.84264	0.00952381	0.0190476	0	0.00952381	0.0428571	0	0.0142857	0.0333333	0.0619048	0.809524	1
ENSG00000093134	-14.0268	0	0	0.0208333	0.0208333	0	0	0.0416667	0.0833333	0	0.833333	0.0208333	0.0416667	0.0208333	0	0	0	0	0.0208333	0.104167	0.791667	1
ENSG00000226471	-5.8694	0.328947	0.0723684	0.0592105	0.0789474	0.0921053	0.0789474	0.0723684	0.0526316	0.0657895	0.0986842	0.376068	0.0683761	0.162393	0.0683761	0.0683761	0.034188	0.0512821	0.034188	0.025641	0.111111	1
ENSG00000101400	-0.0619266	0.425926	0.0185185	0	0.0277778	0.0277778	0.037037	0.0185185	0.0185185	0.0648148	0.361111	0.4	0.0210526	0	0	0.0210526	0.0105263	0.0210526	0.0315789	0.0631579	0.431579	0
ENSG00000172554	-2.57377	0.426056	0.126761	0.0457746	0.0528169	0.0316901	0.0387324	0.0352113	0.0352113	0.0528169	0.15493	0.395349	0.0976744	0.0325581	0.0465116	0.027907	0.0465116	0.0325581	0.0511628	0.0511628	0.218605	0
ENSG00000174600	-8.02461	0.0952381	0.0634921	0.015873	0.0238095	0.015873	0.015873	0.0873016	0.103175	0.134921	0.444444	0.101695	0.0762712	0.059322	0.0508475	0.0423729	0.0254237	0.0423729	0.0762712	0.0762712	0.449153	1
ENSG00000206954	-1.65184	0	0	0	0	0	0.0046729	0.0140187	0.0327103	0.0560748	0.892523	0	0	0	0.0047619	0.00952381	0.0047619	0	0.00952381	0.1	0.871429	1
ENSG00000139112	0.366474	0.142857	0.021978	0.00732601	0.025641	0.010989	0.014652	0.010989	0.0512821	0.102564	0.611722	0.0766129	0.00806452	0.0201613	0.0120968	0.0201613	0.0120968	0.016129	0.0362903	0.0766129	0.721774	1
ENSG00000277194	1.56408	0.154762	0.0238095	0.0119048	0.0357143	0.047619	0.0238095	0.0952381	0.214286	0.166667	0.22619	0.0632911	0.0253165	0.0379747	0	0.0759494	0.0506329	0.0759494	0.0632911	0.151899	0.455696	0
ENSG00000222160	3.26116	0	0	0.00606061	0.0121212	0	0	0.0242424	0.0848485	0.163636	0.709091	0	0	0.00595238	0.00595238	0.00595238	0	0	0.0178571	0.113095	0.85119	1
ENSG00000068001	-5.24014	0.175676	0.036036	0	0.036036	0.0315315	0.0405405	0.0720721	0.0495495	0.0765766	0.481982	0.162437	0.0304569	0.0304569	0.0507614	0.0456853	0.0507614	0.035533	0.0609137	0.121827	0.411168	1
ENSG00000178585	-2.51236	0.201754	0.0175439	0	0	0.00438596	0.00877193	0.00438596	0.0307018	0.0614035	0.671053	0.151961	0.00490196	0.00980392	0.0147059	0.0294118	0.00980392	0.0343137	0.0637255	0.0833333	0.598039	1
ENSG00000115271	-0.404593	0.4	0.02	0.02	0.04	0.08	0.06	0	0.04	0.06	0.28	0.325	0.05	0.025	0	0.05	0	0.075	0.1	0.025	0.35	1
ENSG00000201298	0.340875	0	0	0	0	0.0112994	0	0.00564972	0.0225989	0.0225989	0.937853	0	0	0	0	0	0.00571429	0.00571429	0.00571429	0.0628571	0.92	1
ENSG00000132623	1.66561	0	0	0.0208333	0	0.0416667	0	0	0.0208333	0.145833	0.770833	0	0.0188679	0	0.0188679	0.0188679	0	0.0188679	0	0.0188679	0.90566	0
ENSG00000268903	1.47271	0	0	0.00724638	0	0.0144928	0.0108696	0	0.0615942	0.0978261	0.807971	0	0	0.00393701	0	0.015748	0.00787402	0.015748	0.0354331	0.0511811	0.870079	1
ENSG00000108244	-2.84413	0	0	0.00591716	0.0118343	0.0118343	0.00591716	0.0236686	0.0887574	0.159763	0.692308	0.00591716	0.00591716	0.00591716	0.035503	0.0295858	0.0236686	0.0118343	0.0591716	0.112426	0.710059	1
ENSG00000166736	1.05554	0.0625	0.0390625	0.0234375	0.0234375	0.09375	0.078125	0.0546875	0.0390625	0.0703125	0.515625	0.0333333	0.0166667	0.0333333	0.025	0.0583333	0.0583333	0.075	0.0583333	0.1	0.541667	0
ENSG00000231852	-1.17724	0.00480769	0.0240385	0.00480769	0.0192308	0.0288462	0.0288462	0.0865385	0.0769231	0.206731	0.519231	0.015625	0.0208333	0	0.00520833	0.03125	0.0260417	0.0416667	0.09375	0.140625	0.625	1
ENSG00000138031	-1.81508	0.244275	0.0114504	0.0152672	0.00381679	0.019084	0.0267176	0.0343511	0.0419847	0.0687023	0.534351	0.214876	0.0123967	0.0330579	0.0247934	0.0123967	0.0206612	0.0247934	0.0247934	0.107438	0.524793	0
ENSG00000236618	-1.61494	0.219048	0.0285714	0.00952381	0.0238095	0.0285714	0.0238095	0.0142857	0.0380952	0.12381	0.490476	0.167539	0.0471204	0.0209424	0.0209424	0.0366492	0.0209424	0.026178	0.0157068	0.0628272	0.581152	0
ENSG00000198125	3.463	0	0	0	0.00584795	0.00584795	0.0233918	0.0350877	0.0409357	0.163743	0.725146	0	0	0	0.00581395	0.00581395	0	0.0116279	0.0465116	0.0813953	0.848837	0
ENSG00000073737	-0.807113	0	0.0142857	0.0142857	0	0	0	0	0	0.114286	0.857143	0	0.0135135	0	0.0135135	0.0135135	0	0.0135135	0	0.0135135	0.932432	1
ENSG00000142539	20.6789	0.156156	0.0600601	0.0540541	0.0660661	0.021021	0.03003	0.0570571	0.0780781	0.0810811	0.396396	0.0533333	0.0266667	0.0293333	0.0186667	0.0266667	0.016	0.0373333	0.072	0.104	0.616	0
ENSG00000248302	2.52407	0	0.0851064	0.0425532	0	0.0851064	0.0212766	0.0638298	0.148936	0.0851064	0.468085	0.04	0.06	0.04	0.04	0.1	0	0	0.04	0.02	0.66	0
ENSG00000254614	-0.294359	0.117073	0.0243902	0.0097561	0.0097561	0.0097561	0.0097561	0.0097561	0.0146341	0.126829	0.668293	0.0717949	0.0205128	0.0102564	0.0153846	0.0205128	0.0205128	0.0205128	0.025641	0.107692	0.687179	0
ENSG00000130202	-3.84688	0.378378	0.114865	0.0371622	0.0405405	0.0337838	0.027027	0.0135135	0.0168919	0.0472973	0.290541	0.282828	0.0757576	0.020202	0.0505051	0.0555556	0.0454545	0.0252525	0.040404	0.0757576	0.328283	1
ENSG00000067113	0.472064	0.251534	0.0122699	0.0245399	0.0184049	0.0245399	0.00613497	0.00613497	0.0122699	0.0490798	0.595092	0.257485	0.0179641	0.00598802	0.0299401	0.0239521	0.0239521	0.011976	0.0179641	0.0299401	0.580838	0
ENSG00000197614	1.21946	0	0.0108696	0	0	0.0108696	0	0	0.0108696	0.0652174	0.902174	0	0	0	0	0.010989	0	0.032967	0.010989	0.0989011	0.846154	0
ENSG00000279748	27.1256	0.345455	0.181818	0.1	0.0818182	0.0818182	0.0909091	0.0545455	0.0181818	0.0363636	0.00909091	0.114865	0.0405405	0.0675676	0.0743243	0.0608108	0.00675676	0.0405405	0.148649	0.101351	0.344595	0
ENSG00000071794	-0.0828306	0.120192	0.0528846	0.0192308	0.0192308	0.00480769	0	0.00961538	0.0144231	0.0721154	0.6875	0.11399	0.00518135	0	0	0	0.00518135	0	0.0259067	0.0725389	0.777202	0
ENSG00000200418	3.96396	0.266055	0.0275229	0.00917431	0.0183486	0.110092	0.0642202	0.165138	0.110092	0.100917	0.12844	0.2	0	0	0.01	0.07	0.05	0.04	0.07	0.12	0.44	1
ENSG00000162073	-1.18248	0.356884	0.143116	0.0507246	0.0742754	0.0525362	0.0543478	0.0634058	0.0380435	0.057971	0.108696	0.37931	0.0818966	0.0517241	0.0323276	0.0689655	0.0517241	0.0409483	0.0581897	0.0452586	0.189655	1
ENSG00000275342	1.74334	0.296	0.104	0.072	0.04	0.048	0.064	0.072	0.04	0.064	0.2	0.31746	0.0952381	0.0396825	0.0634921	0.047619	0.0238095	0.031746	0.0238095	0.0396825	0.31746	0
ENSG00000282508	0.257422	0	0	0.00952381	0	0.0380952	0.0190476	0.0380952	0.0285714	0.0666667	0.8	0	0	0	0	0	0.00952381	0.0285714	0.0571429	0.142857	0.761905	1
ENSG00000213809	4.61863	0.0566038	0.0377358	0.0188679	0.0188679	0.0943396	0.0188679	0.132075	0.0188679	0.0188679	0.584906	0.0192308	0.0192308	0	0.0192308	0.0384615	0.0192308	0	0.0961538	0.134615	0.653846	0
ENSG00000275023	0.873199	0.50641	0.0705128	0.0192308	0.025641	0.0192308	0.0192308	0.00641026	0.0320513	0.025641	0.275641	0.451389	0.0416667	0.0208333	0.0347222	0.0138889	0.0277778	0.0208333	0.0347222	0.0763889	0.277778	0
ENSG00000120162	-0.210697	0.37069	0.0258621	0.0431034	0.0258621	0.0258621	0.0258621	0.00862069	0.0344828	0.0775862	0.362069	0.327103	0.046729	0.0280374	0.0280374	0.0373832	0.00934579	0.0186916	0.00934579	0.0280374	0.46729	0
ENSG00000145730	1.60797	0.26776	0.0382514	0.00546448	0.0163934	0.0546448	0.0163934	0.0218579	0.0218579	0.0327869	0.52459	0.12	0.0133333	0.00666667	0.0133333	0.04	0.0266667	0.0133333	0.02	0.02	0.726667	1
ENSG00000239998	-3.75782	0.0733333	0.0333333	0.02	0.04	0.0466667	0.0266667	0.02	0.0866667	0.14	0.513333	0.0656934	0.0510949	0.0145985	0.0145985	0.0510949	0.0583942	0.0145985	0.0729927	0.0656934	0.591241	1
ENSG00000226950	4.11855	0.347826	0.0173913	0.00869565	0.0173913	0.0695652	0.0347826	0.0695652	0.113043	0.13913	0.182609	0.27027	0.036036	0	0.018018	0.018018	0.027027	0.0630631	0.027027	0.0630631	0.477477	0
ENSG00000074706	-13.3111	0.0636364	0.0272727	0.0181818	0.0363636	0.0818182	0.0545455	0.0545455	0.0909091	0.181818	0.390909	0.0568182	0.0568182	0.0340909	0.0568182	0.0681818	0.0568182	0.0568182	0.0681818	0.0795455	0.465909	1
ENSG00000118292	-1.18726	0.135714	0.00714286	0.0285714	0.0142857	0.0285714	0.0142857	0.00714286	0.05	0.107143	0.607143	0.0887097	0	0	0.0322581	0.0483871	0	0.0241935	0.0403226	0.0725806	0.693548	1
ENSG00000264157	-2.9869	0.0223048	0.0297398	0.0297398	0.0148699	0	0.0111524	0.0185874	0.0334572	0.0594796	0.780669	0.030303	0.0492424	0.0113636	0.0189394	0.00378788	0.0113636	0.00378788	0.030303	0.0719697	0.768939	1
ENSG00000140939	-6.55701	0.133333	0.0833333	0.0277778	0.0444444	0.0277778	0.0388889	0.0444444	0.0722222	0.0777778	0.45	0.16	0.0266667	0.06	0.0533333	0.0333333	0.02	0.04	0.0533333	0.0866667	0.466667	1
ENSG00000163131	0.39912	0.0422535	0.0140845	0.028169	0	0.028169	0.028169	0.028169	0.056338	0.0422535	0.732394	0	0.0142857	0.0285714	0.0428571	0.0142857	0	0.1	0.0285714	0.1	0.671429	1
ENSG00000233901	-11.2998	0.0625	0.0721154	0.0336538	0.0192308	0.0240385	0.0144231	0.0192308	0.0480769	0.0673077	0.639423	0.0613497	0.00613497	0.0122699	0.0184049	0	0.0184049	0.0429448	0.0797546	0.104294	0.656442	1
ENSG00000141447	-8.42704	0.358974	0.00512821	0.0102564	0	0.0153846	0.0102564	0.0512821	0.025641	0.128205	0.394872	0.216418	0.0373134	0.0298507	0.0597015	0.0149254	0.0522388	0.0223881	0.0671642	0.0895522	0.410448	1
ENSG00000109667	-1.72249	0.00757576	0	0.0151515	0.00757576	0.0151515	0.030303	0.0227273	0.030303	0.0757576	0.795455	0.0153846	0.0153846	0.0230769	0.0153846	0.00769231	0	0.00769231	0.0153846	0.1	0.8	1
ENSG00000176393	-1.24602	0.186528	0.0259067	0.0103627	0	0.015544	0.00518135	0.0103627	0.0414508	0.0777202	0.626943	0.10241	0.0060241	0.0120482	0.0060241	0.0120482	0.0180723	0.0120482	0.0240964	0.0903614	0.716867	1
ENSG00000262319	-7.06262	0	0	0.0222222	0	0.0444444	0.0222222	0.0222222	0.0666667	0.0222222	0.8	0	0	0.0192308	0.0192308	0.0192308	0.0192308	0.0769231	0.192308	0.0384615	0.615385	0
ENSG00000062716	-2.28756	0.150794	0.0555556	0.015873	0.047619	0.047619	0.031746	0.00793651	0	0.0714286	0.571429	0.0990991	0.0720721	0.036036	0.0630631	0.027027	0	0.00900901	0.0540541	0.0810811	0.558559	1
ENSG00000170954	-4.00217	0.315152	0.139394	0.030303	0.0121212	0	0.0121212	0.030303	0.0363636	0.0363636	0.387879	0.145631	0.0194175	0	0.0194175	0.0194175	0.0194175	0.0291262	0.038835	0.0873786	0.621359	0
ENSG00000261997	-20.657	0	0	0	0	0.027027	0	0.027027	0.0540541	0.108108	0.783784	0.0357143	0.0357143	0	0.0714286	0	0.0357143	0	0.0357143	0.142857	0.642857	1
ENSG00000180263	1.28461	0.43038	0.0253165	0	0.0253165	0.0253165	0	0.0632911	0.0253165	0.0506329	0.35443	0.418605	0.0232558	0	0.0348837	0.0116279	0.0116279	0.0232558	0.0232558	0.0465116	0.406977	1
ENSG00000245937	1.68589	0.523179	0.0397351	0.0728477	0.0794702	0.0463576	0.0397351	0.0529801	0.0198675	0.0264901	0.0993377	0.385827	0.0314961	0.0472441	0.0551181	0.0551181	0.0472441	0.0866142	0.110236	0.0472441	0.133858	0
ENSG00000140105	-0.609655	0.139665	0.0223464	0.0223464	0.0167598	0.0167598	0.0335196	0.027933	0.0782123	0.117318	0.52514	0.116959	0.0292398	0.0175439	0.0409357	0.0409357	0.0175439	0.0467836	0.0467836	0.0818713	0.561404	1
ENSG00000225746	0.579099	0	0	0	0.00436681	0.0174672	0.0218341	0.0655022	0.117904	0.170306	0.60262	0	0	0.0042735	0.025641	0.034188	0.025641	0.0512821	0.0598291	0.136752	0.662393	0
ENSG00000008283	-2.67452	0.368421	0.0639098	0.018797	0.0451128	0.0150376	0.0075188	0.0112782	0.0225564	0.0526316	0.394737	0.272727	0.0505051	0.0252525	0.0151515	0.020202	0.0151515	0.020202	0.0252525	0.0707071	0.484848	1
ENSG00000269800	-4.32235	0.183333	0.05	0	0.0166667	0.025	0.025	0.0166667	0.05	0.025	0.608333	0.125	0.03125	0.0416667	0.0416667	0.0416667	0.0104167	0.03125	0	0.03125	0.645833	0
ENSG00000177570	-1.81441	0.272727	0.109091	0.0181818	0	0.00909091	0	0.0272727	0.0181818	0.0272727	0.518182	0.206897	0.0114943	0.0229885	0.0229885	0.0344828	0	0.0344828	0.0114943	0.0689655	0.586207	0
ENSG00000160796	-1.9067	0.171779	0.0613497	0.0184049	0.0429448	0.0245399	0.0429448	0.0490798	0.0552147	0.0736196	0.460123	0.187097	0.0516129	0.0516129	0.0258065	0.0451613	0.0322581	0.0258065	0.0774194	0.103226	0.4	1
ENSG00000153898	1.30134	0.535714	0.0857143	0.0928571	0.0571429	0.0285714	0.0571429	0.0214286	0.0357143	0.00714286	0.0785714	0.436364	0.0363636	0.0909091	0.0818182	0.0454545	0.00909091	0.0636364	0.0545455	0.0181818	0.163636	0
ENSG00000196670	-2.77414	0.180328	0.0163934	0	0.00819672	0.0409836	0.0163934	0.00819672	0.00819672	0.0655738	0.655738	0.130841	0.00934579	0.00934579	0	0.0373832	0.00934579	0.00934579	0.0186916	0.0934579	0.682243	0
ENSG00000184293	8.96201	0.016	0.024	0.024	0.112	0.048	0.016	0.032	0.104	0.072	0.552	0.00740741	0.00740741	0	0.0518519	0.0666667	0.0296296	0.0296296	0.037037	0.0592593	0.711111	0
ENSG00000103876	-5.76079	0.227723	0.049505	0.019802	0	0	0.019802	0.049505	0.019802	0.0792079	0.534653	0.1625	0.05	0.0125	0.0375	0	0.05	0.05	0.0375	0.1	0.5	1
ENSG00000164403	-0.74892	0.362205	0.0826772	0.0511811	0.023622	0.0393701	0.023622	0.0275591	0.019685	0.0393701	0.330709	0.340517	0.0646552	0.0689655	0.0387931	0.0215517	0.00862069	0.0215517	0.0172414	0.0646552	0.353448	1
ENSG00000023171	-0.321597	0.175758	0.0545455	0.0181818	0.00606061	0.030303	0.0121212	0.0121212	0.0424242	0.0848485	0.563636	0.16	0.02	0.00666667	0.02	0.0266667	0.0333333	0	0.0333333	0.06	0.64	1
ENSG00000131981	-3.97	0	0	0	0	0.00662252	0	0.0198675	0.0728477	0.0794702	0.821192	0	0	0	0.00694444	0.0347222	0	0.0208333	0.0416667	0.111111	0.784722	1
ENSG00000200959	8.51917	0	0.0113636	0	0	0.0113636	0.0454545	0.102273	0.0795455	0.215909	0.534091	0	0	0	0	0	0.010989	0.032967	0.0549451	0.0769231	0.824176	0
ENSG00000137265	4.68115	0.654378	0.0460829	0.0230415	0.0276498	0.0414747	0.0138249	0.0184332	0.0230415	0.0230415	0.129032	0.604361	0.0778816	0.0249221	0.0311526	0.0155763	0.0249221	0.0218069	0.0280374	0.046729	0.124611	0
ENSG00000100580	-5.78878	0.302158	0.028777	0.0143885	0.028777	0.0431655	0	0.0215827	0.028777	0.0431655	0.489209	0.280374	0.0373832	0.0373832	0.00934579	0.0280374	0.00934579	0.0186916	0.0280374	0.0560748	0.495327	0
ENSG00000179144	1.09875	0.0744681	0.0425532	0.0212766	0.0319149	0.0212766	0.0106383	0.0106383	0.0425532	0.0531915	0.691489	0.0549451	0.0659341	0.010989	0	0.010989	0	0	0.010989	0.032967	0.813187	1
ENSG00000263264	19.9321	0.113821	0.0731707	0.0487805	0.097561	0.154472	0.113821	0.0406504	0.0813008	0.0569106	0.219512	0.0923077	0.0230769	0	0.00769231	0.0307692	0.0307692	0.0153846	0.0615385	0.115385	0.623077	0
ENSG00000275801	3.60838	0.0128205	0.0384615	0.025641	0.0128205	0.0512821	0.0128205	0.0128205	0.0641026	0.0897436	0.679487	0	0.0384615	0.0128205	0.0128205	0.025641	0	0	0.0384615	0.0897436	0.782051	0
ENSG00000234506	3.97002	0.0327869	0.0655738	0	0.0163934	0.0655738	0	0.0819672	0.147541	0.0819672	0.508197	0.0181818	0.0181818	0.0545455	0.0181818	0	0.0181818	0.0727273	0.0181818	0.0181818	0.763636	1
ENSG00000227615	0.0454062	0.0694444	0	0.00694444	0	0.00694444	0	0.00694444	0.0277778	0.0625	0.819444	0.0821918	0.00684932	0	0	0.0205479	0.00684932	0.00684932	0.0205479	0.0273973	0.828767	0
ENSG00000161960	-2.35427	0.243902	0.097561	0.0406504	0.0569106	0.0325203	0.0162602	0.0406504	0.105691	0.0569106	0.308943	0.28	0.03	0.03	0.07	0.06	0.01	0.05	0.05	0.07	0.35	1
ENSG00000141497	0.638758	0.32377	0.0368852	0.0491803	0.00409836	0.0204918	0.00409836	0.0122951	0.0204918	0.0655738	0.463115	0.294118	0.0588235	0.0252101	0.012605	0.0210084	0.00840336	0.00420168	0.012605	0.0630252	0.5	1
ENSG00000237476	-1.93195	0.280851	0.0468085	0	0.00425532	0.012766	0.012766	0.0382979	0.0468085	0.114894	0.442553	0.132597	0	0.0110497	0.0220994	0.0607735	0.0165746	0.0331492	0.0662983	0.0883978	0.569061	1
ENSG00000130702	0.740431	0.468992	0.0503876	0.0116279	0.0271318	0.0310078	0.0387597	0.0581395	0.0465116	0.0775194	0.189922	0.387931	0.0344828	0.0258621	0.0431034	0.0517241	0.0301724	0.0344828	0.0474138	0.0948276	0.25	0
ENSG00000236946	-3.54495	0	0	0	0	0	0.0142857	0.0142857	0.0428571	0.0285714	0.9	0.0138889	0	0	0	0	0	0.0138889	0.0416667	0.138889	0.791667	0
ENSG00000135912	0.254054	0.125	0.01875	0.0125	0.01875	0	0.00625	0.0375	0.0625	0.1375	0.58125	0.0794702	0.0264901	0	0.00662252	0	0.013245	0.0463576	0.0794702	0.0927152	0.655629	1
ENSG00000106819	-1.19746	0	0	0	0	0.0172414	0	0	0	0.0689655	0.913793	0	0	0	0	0	0	0.0178571	0	0.0892857	0.892857	0
ENSG00000238901	-6.09808	0.0512821	0.025641	0.0128205	0.0512821	0.0897436	0.025641	0.0769231	0.115385	0.166667	0.384615	0.0821918	0.0273973	0.0273973	0.0958904	0.0684932	0.0136986	0.0410959	0.164384	0.136986	0.342466	1
ENSG00000196422	-0.366776	0.410569	0.0406504	0.00406504	0.0162602	0.0162602	0.00406504	0.0121951	0.0406504	0.109756	0.345528	0.225434	0.017341	0	0.0231214	0.0115607	0.0115607	0.017341	0.0289017	0.109827	0.554913	1
ENSG00000164086	-0.14835	0.318408	0.00995025	0.0298507	0.0199005	0.0447761	0.00497512	0.0248756	0.0497512	0.0696517	0.427861	0.243094	0.0276243	0.0165746	0.0276243	0.0165746	0.0165746	0.0331492	0.0607735	0.110497	0.447514	1
ENSG00000211650	7.00602	0.0444444	0.0333333	0.0111111	0.0444444	0.0333333	0.0444444	0.0222222	0.0666667	0.0777778	0.622222	0.039604	0.00990099	0.029703	0.039604	0.049505	0.039604	0.00990099	0.019802	0.128713	0.633663	0
ENSG00000010818	-9.89235	0	0	0	0.0181818	0	0	0.0181818	0	0.0363636	0.927273	0	0.02	0	0	0	0	0.04	0.06	0.06	0.82	0
ENSG00000132688	-2.21204	0.279461	0.228956	0.107744	0.030303	0.043771	0.010101	0.047138	0.030303	0.0673401	0.154882	0.406015	0.139098	0.0451128	0.0451128	0.0225564	0.0150376	0.0263158	0.0338346	0.0864662	0.180451	0
ENSG00000258227	-28.6717	0.0384615	0	0	0.0192308	0.0192308	0	0.0576923	0.115385	0.153846	0.596154	0.03125	0	0.03125	0	0.03125	0	0.0625	0.1875	0.15625	0.5	1
ENSG00000271538	4.5278	0.153846	0.0384615	0.0576923	0.0576923	0.115385	0.0576923	0.134615	0.115385	0.0192308	0.25	0.211538	0.0384615	0	0.0192308	0.0576923	0.0192308	0.0192308	0.0769231	0.134615	0.423077	0
ENSG00000130304	-1.43218	0.276042	0.0572917	0.03125	0.0260417	0.0208333	0.0104167	0.046875	0.0989583	0.119792	0.3125	0.190476	0.0416667	0.0297619	0.0535714	0.0178571	0.0535714	0.047619	0.0952381	0.125	0.345238	1
ENSG00000265298	-1.4993	0	0	0	0.00512821	0	0.0102564	0.00512821	0.0205128	0.0512821	0.907692	0	0.0052356	0.0052356	0.0052356	0.0209424	0.0157068	0.0209424	0.0104712	0.0575916	0.858639	1
ENSG00000117020	0.54051	0.557377	0.0819672	0.0163934	0.0163934	0	0.0163934	0	0	0.0655738	0.245902	0.565217	0.0869565	0	0.0289855	0	0	0.0144928	0.0289855	0.0289855	0.246377	0
ENSG00000109016	-2.34236	0.00854701	0.017094	0.00854701	0.00854701	0.025641	0.017094	0.0598291	0.0683761	0.153846	0.632479	0.00909091	0.00909091	0.00909091	0.0181818	0.0363636	0.0363636	0.0454545	0.1	0.118182	0.618182	1
ENSG00000196550	-0.406526	0.325	0.05	0.025	0.025	0.1	0	0.025	0.025	0.05	0.375	0.463415	0.0243902	0.0243902	0	0.0731707	0	0.0487805	0.0243902	0.0731707	0.268293	1
ENSG00000146215	-2.94059	0.220859	0.0613497	0.00613497	0.0122699	0.0306748	0.0184049	0.0245399	0.0184049	0.0858896	0.521472	0.213793	0.0344828	0.0137931	0.0137931	0.00689655	0.0275862	0.0275862	0.0413793	0.0551724	0.565517	0
ENSG00000146674	-1.58314	0.678571	0.133929	0.0327381	0.0208333	0.0238095	0.0208333	0.0297619	0.014881	0.0178571	0.0267857	0.635135	0.112613	0.018018	0.0405405	0.036036	0.0135135	0.0225225	0.045045	0.0315315	0.045045	0
ENSG00000175538	-6.54831	0.223602	0.0993789	0.068323	0.0310559	0.0310559	0.0124224	0.0186335	0.0310559	0.0931677	0.391304	0.2	0.0190476	0.00952381	0	0.00952381	0.047619	0.0285714	0.0761905	0.0857143	0.52381	1
ENSG00000204020	-3.31864	0	0	0	0.0277778	0.0277778	0	0.0555556	0.0555556	0.166667	0.666667	0.0277778	0	0	0	0.0555556	0.0277778	0	0.0277778	0.0555556	0.805556	1
ENSG00000201807	2.44558	0	0	0	0.0120482	0.0481928	0.0240964	0.0120482	0.0240964	0.0481928	0.831325	0	0	0	0	0	0	0.0125	0	0.1125	0.875	0
ENSG00000095383	-2.15093	0.25	0.0625	0.0078125	0.015625	0.0234375	0	0	0.015625	0.0625	0.5625	0.254386	0.0175439	0.0175439	0.0175439	0.0438596	0.00877193	0.00877193	0.0701754	0.0789474	0.482456	1
ENSG00000267203	-7.47879	0	0	0	0	0.0178571	0.0178571	0.0178571	0	0.125	0.821429	0	0	0.0169492	0	0.0338983	0.0169492	0.0508475	0.0508475	0.0677966	0.762712	0
ENSG00000222037	-0.396869	0	0	0	0	0	0.00649351	0.025974	0.0649351	0.0909091	0.811688	0.00671141	0	0	0	0.0201342	0.0134228	0.00671141	0.0604027	0.0536913	0.838926	0
ENSG00000170379	1.85233	0	0	0	0	0	0	0	0	0.166667	0.833333	0	0	0	0	0	0	0	0	0	1	0
ENSG00000211942	8.75668	0.0588235	0.0294118	0.0735294	0.0588235	0.0441176	0.0147059	0.0735294	0.0882353	0.147059	0.411765	0.0136986	0.0273973	0.0136986	0.0684932	0.0547945	0.0410959	0.0684932	0.0684932	0.109589	0.534247	0
ENSG00000122862	-23.5705	0.0555556	0.0793651	0.047619	0.0793651	0.0555556	0.0396825	0.0714286	0.0873016	0.103175	0.380952	0.197802	0.164835	0.0879121	0.032967	0.0549451	0.032967	0.043956	0.0659341	0.120879	0.197802	1
ENSG00000250159	-2.10185	0.270142	0.07109	0.0189573	0.056872	0.0663507	0.028436	0.0236967	0.042654	0.042654	0.379147	0.256545	0.0418848	0.052356	0.0575916	0.026178	0.0104712	0.0314136	0.0418848	0.0366492	0.445026	0
ENSG00000275888	-5.184	0.0286344	0.0264317	0.0352423	0.0154185	0.0220264	0.00881057	0.0110132	0.0374449	0.092511	0.722467	0.0380313	0.0223714	0.00894855	0.0268456	0.0357942	0.0380313	0.0536913	0.064877	0.138702	0.572707	1
ENSG00000241755	9.06637	0.0344828	0.0344828	0	0.0344828	0.103448	0	0.0344828	0.137931	0.206897	0.413793	0	0	0	0.0588235	0.0882353	0	0.0588235	0.0294118	0.205882	0.558824	0
ENSG00000237036	0.316388	0.698113	0.0377358	0.0188679	0.0471698	0.0188679	0.00943396	0.00943396	0.00943396	0.00943396	0.141509	0.673913	0.0326087	0	0	0.0326087	0	0.0326087	0.0217391	0.0434783	0.163043	0
ENSG00000211751	0.677964	0	0	0.00980392	0.00980392	0.00980392	0	0	0	0.0686275	0.901961	0	0.010101	0	0	0.010101	0.010101	0.010101	0.010101	0.0909091	0.858586	0
ENSG00000122435	0.395322	0.20354	0.0707965	0.0265487	0.0442478	0.0884956	0.00884956	0.0442478	0.0707965	0.0619469	0.380531	0.15625	0.0416667	0.03125	0.0208333	0.0104167	0.0520833	0.0625	0.0416667	0.0416667	0.541667	0
ENSG00000067182	-7.06938	0.228758	0.137255	0.0326797	0.0261438	0.0196078	0.0130719	0.0392157	0.0261438	0.104575	0.372549	0.0842105	0.0210526	0.0315789	0.0105263	0.0421053	0.0315789	0.0842105	0.0210526	0.178947	0.494737	1
ENSG00000135678	-2.37931	0	0.0104167	0.0104167	0.0104167	0.0208333	0.0104167	0.0416667	0.0416667	0.114583	0.739583	0	0	0	0.0105263	0.0105263	0.0210526	0.0210526	0.0631579	0.0947368	0.778947	1
ENSG00000212135	-0.316802	0	0	0	0	0	0	0	0.0142857	0.0571429	0.928571	0	0	0	0	0.0147059	0	0	0.0147059	0.0735294	0.897059	0
ENSG00000008311	-2.4625	0.394495	0.0550459	0.0275229	0.0183486	0.0275229	0.0183486	0.00917431	0.00917431	0.0183486	0.422018	0.325	0.025	0.025	0.025	0	0.0125	0.0125	0.0375	0.0625	0.475	0
ENSG00000217275	-0.613855	0.203125	0.046875	0.0625	0.03125	0.0390625	0.0390625	0.015625	0.046875	0.0546875	0.460938	0.165217	0.0521739	0.0521739	0.026087	0.00869565	0.00869565	0.0347826	0.026087	0.0782609	0.547826	0
ENSG00000207086	1.43635	0	0	0	0	0	0	0.0307692	0.0615385	0.0615385	0.846154	0	0	0	0.027027	0.027027	0	0	0	0.0945946	0.851351	0
ENSG00000218175	-1.18737	0	0	0	0	0.00675676	0.0135135	0.0472973	0.0878378	0.202703	0.641892	0	0	0	0.0201342	0.0134228	0.0134228	0.0536913	0.100671	0.174497	0.624161	0
ENSG00000211660	4.91755	0.0531915	0.0106383	0.0319149	0.0106383	0.0212766	0.0106383	0.0425532	0.0425532	0.117021	0.659574	0.0111111	0.0111111	0.0111111	0	0.0222222	0.0444444	0	0.0333333	0.177778	0.688889	0
ENSG00000249741	3.23735	0.0382166	0.363057	0.286624	0.11465	0.0318471	0.0127389	0.0127389	0.00636943	0.0191083	0.11465	0.01875	0.3	0.275	0.11875	0.06875	0.0125	0.01875	0.0375	0.01875	0.13125	0
ENSG00000120868	-0.431506	0.380952	0.015873	0.00793651	0	0.015873	0	0	0.015873	0.0952381	0.468254	0.327586	0.0172414	0.00862069	0	0.00862069	0	0.00862069	0.0431034	0.112069	0.474138	1
ENSG00000267787	-0.50071	0	0	0	0.00803213	0.0120482	0	0.0120482	0.00803213	0.0481928	0.911647	0	0	0	0.00803213	0.0120482	0.00401606	0.00803213	0.0120482	0.0883534	0.86747	0
ENSG00000173085	-3.17826	0.346154	0.0192308	0.00961538	0.0288462	0.0288462	0.00961538	0.0192308	0.00961538	0.0673077	0.461538	0.261905	0.0357143	0.0119048	0.047619	0.047619	0	0.0357143	0.0595238	0.0714286	0.428571	1
ENSG00000269609	-2.02149	0.229437	0.034632	0.00865801	0.012987	0.017316	0.00865801	0.030303	0.034632	0.0822511	0.541126	0.171569	0.0392157	0.00980392	0.00980392	0.0196078	0.0245098	0.0392157	0.0441176	0.0882353	0.553922	0
ENSG00000185386	-2.43998	0.366771	0.191223	0.0407524	0.0219436	0.0250784	0.00940439	0.0344828	0.0626959	0.0752351	0.172414	0.416382	0.133106	0.0307167	0.0375427	0.0375427	0.0409556	0.0546075	0.0546075	0.0682594	0.12628	0
ENSG00000142552	-1.63143	0.0546448	0.0191257	0.010929	0.00819672	0.0273224	0.0163934	0.0300546	0.0382514	0.125683	0.669399	0.0414201	0.00887574	0.00887574	0.00887574	0.0266272	0.0236686	0.0295858	0.0591716	0.0887574	0.704142	1
ENSG00000184271	-0.86729	0.157576	0.0363636	0.0181818	0.0424242	0.030303	0.00606061	0.0242424	0.030303	0.0727273	0.581818	0.192771	0.0301205	0.0180723	0.0120482	0.0421687	0.0301205	0.0180723	0.0421687	0.0421687	0.572289	0
ENSG00000122547	-1.06749	0.211765	0.0156863	0.0117647	0.0196078	0.00392157	0.0117647	0.00784314	0.0392157	0.0470588	0.631373	0.152542	0.0423729	0.0169492	0.0127119	0.0127119	0.0127119	0.0254237	0.029661	0.059322	0.635593	1
ENSG00000064932	-6.48459	0.103226	0.0258065	0.00967742	0.0258065	0.0354839	0.0290323	0.0516129	0.0741935	0.103226	0.541935	0.0950704	0.0528169	0.0422535	0.0316901	0.0528169	0.0140845	0.0457746	0.056338	0.0950704	0.514085	1
ENSG00000111817	-1.09981	0.202247	0.0224719	0.011236	0.011236	0.0224719	0.0224719	0.0224719	0.0561798	0.0224719	0.606742	0.101266	0.0253165	0.0506329	0.0126582	0.0253165	0.0253165	0	0.0379747	0.101266	0.620253	1
ENSG00000166428	18.7477	0.157609	0.108696	0.0434783	0.0706522	0.0597826	0.076087	0.0815217	0.108696	0.119565	0.173913	0.0628272	0.0628272	0.026178	0.0209424	0.0418848	0.026178	0.0680628	0.052356	0.115183	0.52356	0
ENSG00000187510	0.0315608	0	0	0.00877193	0.00877193	0.0526316	0.0175439	0.0175439	0.00877193	0.0789474	0.807018	0	0	0.00892857	0	0.0446429	0.00892857	0.0267857	0.0535714	0.0446429	0.8125	0
ENSG00000244701	-1.44186	0	0.0114943	0	0	0	0.0229885	0.0344828	0.0229885	0.091954	0.816092	0	0	0.0113636	0.0113636	0.0113636	0.0113636	0	0.0227273	0.0909091	0.840909	0
ENSG00000142173	-2.9405	0.373297	0.0817439	0.0163488	0.027248	0.013624	0.0326975	0.013624	0.0626703	0.0926431	0.286104	0.293907	0.0250896	0.0179211	0.0394265	0.0286738	0.00716846	0.0537634	0.078853	0.11828	0.336918	0
ENSG00000171223	-0.0717208	0.966102	0.0169492	0	0	0.00847458	0	0	0.00847458	0	0	0.934211	0.0263158	0.0131579	0	0	0	0	0	0.0131579	0.0131579	1
ENSG00000169885	1.34634	0	0	0.00310559	0.00931677	0.00621118	0.00621118	0.0186335	0.0714286	0.173913	0.71118	0	0	0	0.00613497	0.0153374	0.00613497	0.0153374	0.0490798	0.119632	0.788344	0
ENSG00000110446	5.72706	0.278689	0.110656	0.0778689	0.045082	0.0819672	0.0327869	0.0409836	0.0778689	0.0163934	0.237705	0.264822	0.114625	0.0750988	0.0316206	0.0237154	0.027668	0.0355731	0.0316206	0.0790514	0.316206	1
ENSG00000171817	-5.42854	0.149606	0.112861	0.0288714	0.0131234	0.0393701	0.0629921	0.0524934	0.0918635	0.0892388	0.35958	0.221333	0.048	0.032	0.04	0.0613333	0.0746667	0.048	0.0613333	0.0853333	0.328	0
ENSG00000140612	-0.603266	0.308943	0.0243902	0	0	0	0.00813008	0.00813008	0	0.0569106	0.593496	0.236364	0.0272727	0	0	0	0	0	0.0181818	0.0727273	0.645455	1
ENSG00000169896	-10.0637	0.0408163	0.0408163	0.0612245	0.0510204	0.0306122	0.0102041	0.0204082	0.0408163	0.132653	0.571429	0.075	0.025	0	0	0.05	0.0125	0.025	0.1625	0.0875	0.5625	1
ENSG00000111371	0.291988	0.577778	0.0888889	0.0222222	0	0	0	0.0111111	0.0111111	0	0.288889	0.526316	0.0263158	0.0263158	0.0131579	0	0.0131579	0	0.0394737	0.0131579	0.342105	0
ENSG00000116990	-1.53986	0.462882	0.0611354	0.0218341	0.0131004	0.00436681	0.00873362	0.0262009	0.0873362	0.0567686	0.257642	0.357143	0.0549451	0.021978	0.0164835	0.0549451	0.021978	0.0494505	0.0714286	0.0989011	0.252747	1
ENSG00000179428	3.81054	0.0825688	0.0550459	0.0366972	0.110092	0.0917431	0.0825688	0.0366972	0.0917431	0.119266	0.293578	0.0720721	0.036036	0.0540541	0.045045	0.0540541	0.0540541	0.0810811	0.126126	0.0810811	0.396396	0
ENSG00000149091	-1.57106	0.586047	0.055814	0.0325581	0.0325581	0.0186047	0.00930233	0.0139535	0.0139535	0.0604651	0.176744	0.493243	0.0337838	0.027027	0.0337838	0.027027	0.0135135	0.0135135	0.0337838	0.0675676	0.256757	1
ENSG00000077522	-3.33445	0.339223	0.127208	0.0353357	0.0282686	0.0212014	0.024735	0.0318021	0.0424028	0.0530035	0.29682	0.333333	0.0692641	0.021645	0.025974	0.038961	0.017316	0.017316	0.0562771	0.0779221	0.341991	0
ENSG00000108582	-1.73904	0.538043	0.0434783	0.0217391	0.0271739	0.0217391	0.0163043	0.048913	0.0326087	0.0380435	0.211957	0.4	0.0692308	0.0384615	0.0307692	0.0384615	0.00769231	0.0153846	0.0384615	0.0846154	0.276923	1
ENSG00000134222	-5.50549	0.108225	0.030303	0.021645	0.030303	0.0519481	0.012987	0.017316	0.017316	0.0606061	0.649351	0.0895522	0.0348259	0.0248756	0.0149254	0.0348259	0.0298507	0.0497512	0.0298507	0.0696517	0.621891	1
ENSG00000240891	3.25914	0.183908	0.0804598	0.0574713	0.045977	0.045977	0.0114943	0.0114943	0.0344828	0.114943	0.413793	0.172414	0.0229885	0.0344828	0.045977	0.0574713	0.0114943	0.0114943	0.0574713	0.103448	0.482759	0
ENSG00000131069	-0.370287	0.307692	0.034188	0	0.00854701	0.017094	0.017094	0.025641	0.0512821	0.0683761	0.470085	0.2	0.01	0.01	0.01	0.02	0.03	0.03	0.05	0.07	0.57	1
ENSG00000254682	-4.16474	0.382812	0.0625	0.0234375	0.0234375	0.03125	0.0078125	0.0390625	0.0546875	0.0390625	0.335938	0.252874	0.0344828	0.0574713	0.0804598	0.0689655	0.0114943	0.0114943	0.0344828	0.0574713	0.390805	0
ENSG00000235505	6.51324	0.0714286	0.0238095	0	0.0238095	0.047619	0.0238095	0.0238095	0	0.0714286	0.714286	0.0909091	0	0	0	0.0227273	0	0	0.0227273	0.113636	0.75	0
ENSG00000115109	-0.295085	0.148718	0.00512821	0.0102564	0.0102564	0.0102564	0	0.0512821	0.0461538	0.112821	0.605128	0.146597	0.0209424	0.0052356	0.0104712	0.0209424	0.0052356	0.0314136	0.0314136	0.0680628	0.659686	0
ENSG00000074219	1.30018	0.382488	0.0645161	0.0184332	0.0368664	0.0599078	0.0230415	0.0322581	0.0552995	0.0737327	0.253456	0.324742	0.0206186	0.0412371	0.0257732	0.0206186	0.0463918	0.0670103	0.056701	0.0927835	0.304124	0
ENSG00000135736	2.71821	0.258278	0.0993377	0.0596026	0.0728477	0.0728477	0.0463576	0.0728477	0.0860927	0.0463576	0.18543	0.221374	0.0381679	0.0534351	0.0458015	0.0458015	0.0152672	0.0534351	0.0152672	0.0687023	0.442748	0
ENSG00000254928	6.21472	0.0155039	0.0155039	0	0.0155039	0.0155039	0.00775194	0.0387597	0.0697674	0.108527	0.713178	0.032	0.008	0	0	0	0	0.032	0.032	0.104	0.792	1
ENSG00000134291	-0.263417	0.211268	0.00704225	0	0.0140845	0.0352113	0.00704225	0.0140845	0.028169	0.0774648	0.605634	0.156716	0.00746269	0.0149254	0	0.0149254	0.00746269	0.0223881	0.0671642	0.0970149	0.61194	0
ENSG00000258101	1.67187	0.093985	0.0150376	0.0075188	0.0112782	0.0451128	0.0300752	0.0300752	0.0601504	0.176692	0.530075	0.0436508	0.0119048	0.00396825	0.015873	0.0238095	0.015873	0.0396825	0.0595238	0.119048	0.666667	1
ENSG00000181690	-1.75466	0.351064	0.0531915	0	0.0106383	0	0	0.0106383	0.0212766	0.0106383	0.542553	0.273973	0.0273973	0	0	0	0	0.0273973	0.0273973	0.0821918	0.561644	0
ENSG00000140450	-0.864596	0.586364	0.05	0.00909091	0.00909091	0.0227273	0.0136364	0.00454545	0.0272727	0.05	0.227273	0.274336	0.00884956	0	0.0265487	0.0530973	0.00884956	0.0176991	0.0176991	0.0530973	0.539823	1
ENSG00000279192	-1.46383	0	0	0	0.01	0.03	0	0.01	0.06	0.06	0.83	0	0	0	0.010101	0.030303	0	0.040404	0.040404	0.161616	0.717172	0
ENSG00000199179	-0.0346097	0.571429	0	0.031746	0	0.031746	0.015873	0.031746	0.0793651	0.047619	0.190476	0.571429	0.015873	0	0	0.0634921	0.047619	0.015873	0.047619	0.015873	0.222222	0
ENSG00000108773	-2.44863	0.0157729	0	0.00315457	0.0157729	0.0157729	0.00315457	0.00630915	0.022082	0.0820189	0.835962	0.00657895	0	0.00986842	0.00657895	0.00986842	0.00328947	0.0263158	0.0263158	0.184211	0.726974	0
ENSG00000170275	-0.990726	0.19403	0.0223881	0.00746269	0.0373134	0.0895522	0.0223881	0.0746269	0.0671642	0.126866	0.358209	0.222222	0.0666667	0.0222222	0.0148148	0.0518519	0.0148148	0.0592593	0.0592593	0.0740741	0.414815	1
ENSG00000202514	-2.60133	0	0	0	0	0.00775194	0	0.0155039	0.0232558	0.0387597	0.914729	0	0	0	0.0078125	0	0	0.0390625	0.03125	0.0625	0.859375	1
ENSG00000275210	2.43275	0.0136364	0.00909091	0	0.0136364	0.0181818	0.0272727	0.0909091	0.154545	0.195455	0.477273	0.0186916	0.0280374	0.00934579	0.0046729	0.0280374	0.0327103	0.0280374	0.0794393	0.149533	0.621495	1
ENSG00000131236	-2.69593	0.142857	0.00840336	0.0168067	0.0252101	0.0504202	0.0504202	0.00840336	0.0336134	0.0504202	0.613445	0.156522	0.00869565	0.026087	0.0347826	0.0695652	0.0347826	0.026087	0.0521739	0.156522	0.434783	1
ENSG00000145349	1.21337	0.487805	0.0243902	0	0.0365854	0.0121951	0	0.0243902	0.0121951	0.0243902	0.378049	0.369048	0.0714286	0.0238095	0.0238095	0.0357143	0.0119048	0.0357143	0	0.0238095	0.404762	0
ENSG00000267169	-2.1682	0.290323	0.0268817	0.0215054	0.0268817	0.0322581	0.0107527	0.0268817	0.0376344	0.11828	0.408602	0.257485	0.0538922	0.0179641	0.0179641	0.0179641	0.0179641	0.0419162	0.0778443	0.125749	0.371257	1
ENSG00000187607	-1.70992	0.117117	0.036036	0.00900901	0.00900901	0.00900901	0	0.018018	0.027027	0.045045	0.72973	0.1875	0	0	0.00892857	0.0267857	0.00892857	0.0178571	0.0267857	0.0625	0.660714	0
ENSG00000168056	-7.90704	0.188406	0.101449	0.0241546	0.0338164	0.0289855	0.0241546	0.0241546	0.057971	0.0772947	0.439614	0.246753	0.025974	0.0194805	0.025974	0.025974	0.0519481	0.0584416	0.0519481	0.0844156	0.409091	0
ENSG00000164414	-1.9619	0.217391	0.0108696	0.0217391	0.0543478	0.0217391	0.0326087	0.0543478	0.152174	0.0543478	0.380435	0.215054	0.0430108	0.0215054	0.0322581	0.0645161	0.0752688	0.0537634	0.0645161	0.0967742	0.333333	1
ENSG00000183255	-4.33108	0.497382	0.0314136	0.0052356	0.0104712	0.0471204	0.0418848	0.0314136	0.0575916	0.0418848	0.235602	0.459016	0.057377	0.057377	0.0245902	0.0163934	0.00819672	0.00819672	0.0409836	0.0491803	0.278689	1
ENSG00000153531	0.976272	0	0	0.00797872	0.00797872	0.0132979	0.00531915	0.018617	0.0292553	0.0452128	0.87234	0	0	0	0.00262467	0.00787402	0	0.00787402	0.0393701	0.0708661	0.871391	0
ENSG00000208308	-0.449593	0	0	0	0	0	0	0	0.0344828	0.0517241	0.913793	0	0	0	0	0.0166667	0	0	0	0.0666667	0.916667	0
ENSG00000202019	-23.3731	0	0.0617284	0.037037	0.037037	0.0617284	0.0123457	0.0123457	0.0617284	0.0617284	0.654321	0.0298507	0.104478	0.0447761	0.0298507	0.0746269	0.0298507	0.0298507	0.119403	0.0149254	0.522388	1
ENSG00000150907	0.71415	0.534161	0.0869565	0.0434783	0.0124224	0.0186335	0.0124224	0.0248447	0.0310559	0.0310559	0.204969	0.527607	0.0613497	0.0245399	0.0184049	0.0552147	0.0122699	0.00613497	0	0.0306748	0.263804	0
ENSG00000103313	-15.4991	0.00357143	0.00357143	0.0107143	0.0357143	0.0642857	0.0571429	0.0892857	0.0785714	0.139286	0.517857	0.0322581	0.016129	0.0120968	0.0685484	0.0806452	0.0967742	0.0927419	0.0967742	0.0846774	0.419355	1
ENSG00000119599	-0.450265	0.111498	0.0209059	0.0174216	0.0139373	0.0313589	0.00348432	0.0313589	0.0452962	0.0592334	0.665505	0.125	0.0104167	0.0138889	0.0104167	0.0138889	0.0173611	0.0208333	0.0381944	0.0902778	0.659722	0
ENSG00000278527	2.30084	0.299065	0.0373832	0.046729	0.0747664	0.102804	0.0747664	0.121495	0.121495	0.0747664	0.046729	0.164835	0.043956	0.0989011	0	0.0659341	0.0989011	0.043956	0.10989	0.175824	0.197802	0
ENSG00000101384	-0.00706882	0.722513	0.0209424	0.0209424	0.0052356	0.0209424	0	0.0104712	0.0052356	0.0314136	0.162304	0.543103	0.0258621	0.0172414	0.0172414	0.0172414	0	0.00862069	0.0172414	0.0344828	0.318966	1
ENSG00000211663	1.33853	0.05	0.0333333	0.0333333	0.0166667	0.0333333	0.0833333	0.1	0.05	0.0666667	0.533333	0	0	0	0.0169492	0.0338983	0.0169492	0.0847458	0.101695	0.135593	0.610169	0
ENSG00000186635	-5.39499	0.0957447	0.00531915	0.0159574	0.00531915	0.0212766	0.0159574	0.0159574	0.0159574	0.0585106	0.75	0.110465	0.0290698	0.00581395	0.00581395	0.0116279	0.00581395	0.0116279	0.0290698	0.0813953	0.709302	1
ENSG00000255730	-1.19128	0.327273	0	0	0.0121212	0.0121212	0.0181818	0.0181818	0.0666667	0.0666667	0.478788	0.283871	0	0.0193548	0.0193548	0.0258065	0.0258065	0.0387097	0.0451613	0.0967742	0.445161	1
ENSG00000119922	-3.44312	0	0.010989	0.010989	0.010989	0.010989	0.032967	0	0.043956	0.120879	0.758242	0.0344828	0	0.0229885	0.0229885	0.0114943	0.0114943	0.0344828	0.0344828	0.0574713	0.770115	1
ENSG00000212607	4.4262	0.130653	0.0603015	0.0703518	0.0904523	0.0703518	0.0854271	0.115578	0.110553	0.080402	0.18593	0.124324	0.0702703	0.0324324	0.0648649	0.0486486	0.0594595	0.0594595	0.0378378	0.0810811	0.421622	0
ENSG00000231508	-0.0450896	0	0	0.00507614	0	0.00507614	0.00507614	0.0152284	0.0203046	0.0913706	0.857868	0	0	0	0.00520833	0.00520833	0.00520833	0.0104167	0.0104167	0.0572917	0.90625	1
ENSG00000274963	10.6164	0.0204082	0.0136054	0.00680272	0.0612245	0.0272109	0.0204082	0.0680272	0.0680272	0.163265	0.55102	0.0133333	0.0133333	0.0133333	0.0266667	0.0466667	0.0133333	0.02	0.04	0.0666667	0.746667	1
ENSG00000238246	6.65599	0	0	0.0166667	0.0333333	0.05	0.0333333	0.0166667	0.2	0.0833333	0.566667	0	0.0172414	0.0172414	0	0.0172414	0.0172414	0.0172414	0.0344828	0.103448	0.775862	1
ENSG00000197841	-1.30499	0.257576	0.0454545	0.0530303	0.0378788	0.00757576	0.0227273	0.030303	0.0454545	0.0757576	0.424242	0.189189	0.0720721	0.018018	0.00900901	0.027027	0.045045	0.018018	0.036036	0.0990991	0.486486	0
ENSG00000129170	0.630322	0	0	0	0	0.00657895	0.00657895	0.0131579	0.0328947	0.111842	0.828947	0	0	0	0	0	0.0135135	0.0135135	0.0472973	0.0540541	0.871622	0
ENSG00000196747	-0.30741	0.519481	0.103896	0.0519481	0.038961	0.0649351	0.038961	0.025974	0.025974	0.038961	0.0909091	0.55	0.125	0.0375	0.05	0.025	0.05	0.0125	0.025	0	0.125	0
ENSG00000100504	-0.337352	0.362869	0.0253165	0.0295359	0.00843882	0.0253165	0.00421941	0.0126582	0.021097	0.0590717	0.451477	0.210811	0.0324324	0.0162162	0.0108108	0.00540541	0.00540541	0.00540541	0.027027	0.0432432	0.643243	1
ENSG00000282432	1.51004	0	0	0	0.0105263	0	0	0	0.0526316	0.157895	0.778947	0	0	0	0	0	0.0111111	0.0111111	0.0222222	0.122222	0.833333	0
ENSG00000168404	-3.6013	0.130081	0.0569106	0.0162602	0.0325203	0.0162602	0.00813008	0.0731707	0.105691	0.0731707	0.487805	0.136364	0.0181818	0.0181818	0.0454545	0.0636364	0.0545455	0.0363636	0.0363636	0.0909091	0.5	1
ENSG00000181826	0.122558	0.218085	0.0106383	0	0.0159574	0.00531915	0.0106383	0.0159574	0.0319149	0.0744681	0.617021	0.175141	0.0169492	0.00564972	0.0169492	0	0.00564972	0.0112994	0.0282486	0.0621469	0.677966	1
ENSG00000201483	-11.1973	0	0	0	0.00787402	0.023622	0	0.023622	0.0629921	0.0551181	0.826772	0.00862069	0.00862069	0.0258621	0.0258621	0.0258621	0.00862069	0.0258621	0.0775862	0.0689655	0.724138	1
ENSG00000242861	7.15302	0.026178	0.0366492	0.0052356	0.0104712	0.0471204	0.0157068	0.0104712	0.0209424	0.0628272	0.764398	0.00980392	0.00980392	0.00980392	0.0196078	0.0196078	0.0294118	0.00980392	0.0686275	0.107843	0.715686	0
ENSG00000148719	-2.41734	0.19084	0.0305344	0.0152672	0.00763359	0	0.00763359	0.0152672	0.0229008	0.0763359	0.633588	0.152542	0.0254237	0.0169492	0.0338983	0	0.0169492	0.0169492	0.0169492	0.0932203	0.627119	1
ENSG00000235641	-4.30792	0.0120482	0	0.00803213	0.0160643	0.0120482	0.0120482	0.00803213	0.0361446	0.100402	0.795181	0.0123967	0.00413223	0	0.00826446	0.0289256	0.0165289	0.0165289	0.0495868	0.144628	0.719008	1
ENSG00000273703	3.95032	0.242105	0.0947368	0.0315789	0.0315789	0.0526316	0.0578947	0.0684211	0.0526316	0.0789474	0.289474	0.209424	0.0994764	0.052356	0.0209424	0.0314136	0.0314136	0.0366492	0.0575916	0.0628272	0.397906	0
ENSG00000130595	3.71586	0.00278552	0.00557103	0.0222841	0.0111421	0.0640669	0.0278552	0.0779944	0.100279	0.261838	0.426184	0.00561798	0.00561798	0.0224719	0.0140449	0.0393258	0.0252809	0.0421348	0.0926966	0.148876	0.603933	0
ENSG00000100034	-5.69848	0.234637	0.0502793	0.0223464	0.0111732	0.0223464	0.0502793	0.0391061	0.0502793	0.0837989	0.435754	0.236111	0.00694444	0.00694444	0.0416667	0.0416667	0.0277778	0.0277778	0.0416667	0.0972222	0.472222	1
ENSG00000167851	-4.72949	0.19403	0.0447761	0.0298507	0.0447761	0.0149254	0.0223881	0.0373134	0.0522388	0.0746269	0.485075	0.116505	0.0194175	0.0194175	0.038835	0.0194175	0.0291262	0.0194175	0.0776699	0.116505	0.543689	1
ENSG00000021355	-7.49245	0.314286	0.0952381	0.0952381	0.0190476	0.0761905	0.0190476	0.0380952	0.0380952	0.0190476	0.285714	0.283019	0.0377358	0.0188679	0.0188679	0.113208	0.0188679	0.0188679	0.0377358	0.0566038	0.396226	1
ENSG00000273320	1.70831	0.348148	0	0.0148148	0.0222222	0.0592593	0.0222222	0.0222222	0.133333	0.0888889	0.288889	0.2	0.0434783	0.0173913	0	0.0347826	0.0173913	0.0347826	0.026087	0.0608696	0.565217	1
ENSG00000120784	-1.99913	0.170833	0.0125	0.0333333	0.00833333	0.0166667	0.00416667	0.0208333	0.0333333	0.05	0.65	0.0634146	0.0146341	0.0146341	0.00487805	0.00487805	0.0097561	0.0195122	0.0536585	0.097561	0.717073	0
ENSG00000110090	-1.23837	0.330049	0.0689655	0.0394089	0.0344828	0.0197044	0.00492611	0.0197044	0.0147783	0.0738916	0.394089	0.214724	0.0981595	0.0490798	0.0245399	0.0245399	0.0184049	0.0122699	0.0184049	0.0429448	0.496933	1
ENSG00000204054	-5.67735	0.221122	0.0858086	0.049505	0.0825083	0.049505	0.0264026	0.0660066	0.0594059	0.0693069	0.290429	0.282407	0.0509259	0.0138889	0.0185185	0.0231481	0.00462963	0.0185185	0.0277778	0.12963	0.430556	1
ENSG00000128581	-0.763074	0.116541	0.0263158	0.0112782	0.0338346	0.0263158	0.0075188	0.0263158	0.0338346	0.0451128	0.672932	0.0862745	0.027451	0.027451	0.0156863	0.0156863	0.0117647	0.0196078	0.0313725	0.0901961	0.67451	0
ENSG00000206172	-1.54437	0.371094	0.179688	0.0898438	0.0351562	0.03125	0.0195312	0.0273438	0.0351562	0.0664062	0.144531	0.39738	0.161572	0.0567686	0.0349345	0.0305677	0.0480349	0.0436681	0.0305677	0.0524017	0.144105	0
ENSG00000156515	-0.15796	0	0	0	0	0.0208333	0	0.0208333	0.0520833	0.135417	0.770833	0	0	0.010989	0	0.010989	0	0.021978	0.0769231	0.120879	0.758242	1
ENSG00000153064	-1.39297	0	0	0	0	0.031746	0.00793651	0.00793651	0.0396825	0.0873016	0.825397	0	0.00840336	0	0.00840336	0.0168067	0.00840336	0.0168067	0.0420168	0.134454	0.764706	0
ENSG00000185666	-0.0983998	0.362745	0.00490196	0.0294118	0.00980392	0.0147059	0.00980392	0.0343137	0.0441176	0.117647	0.372549	0.190184	0.0245399	0.0122699	0.0184049	0.0306748	0	0.0613497	0.0552147	0.141104	0.466258	0
ENSG00000095002	-0.4175	0.125	0.015625	0.00390625	0.015625	0.0273438	0.0273438	0.0507812	0.0976562	0.0976562	0.539062	0.0661157	0.0289256	0.0165289	0.0165289	0.0371901	0.0206612	0.0371901	0.0867769	0.144628	0.545455	0
ENSG00000110628	-5.60897	0.103734	0.0165975	0.0290456	0.0207469	0.0414938	0.0373444	0.0373444	0.0497925	0.0995851	0.564315	0.097561	0.0097561	0.0097561	0.0146341	0.0390244	0.0146341	0.0243902	0.0439024	0.102439	0.643902	1
ENSG00000167202	-2.65462	0.191257	0.0163934	0.00546448	0.0218579	0.0327869	0.0327869	0.0273224	0.0382514	0.0765027	0.557377	0.147929	0.0177515	0.0236686	0.0473373	0.0473373	0.0118343	0.0473373	0.0887574	0.0650888	0.502959	1
ENSG00000181444	-1.62301	0.372881	0.0564972	0.0677966	0.039548	0.0338983	0.0169492	0.0112994	0.0508475	0.0903955	0.259887	0.259259	0.0518519	0.0444444	0.0222222	0.0444444	0.00740741	0.0296296	0.0740741	0.0962963	0.37037	1
ENSG00000151135	0.108797	0.294118	0.00735294	0	0.0147059	0.0147059	0.0367647	0.0588235	0.0588235	0.117647	0.397059	0.2	0.008	0.024	0.008	0.032	0.016	0.096	0.08	0.04	0.496	0
ENSG00000178971	2.10884	0.21875	0.101562	0.0078125	0.015625	0.046875	0.0234375	0.0703125	0.0859375	0.03125	0.398438	0.177778	0.0962963	0.037037	0.0296296	0.0518519	0.00740741	0.0296296	0.0222222	0.103704	0.444444	0
ENSG00000081052	-0.587856	0.671141	0.0671141	0.0134228	0.0134228	0.0268456	0	0.0134228	0.0268456	0.0268456	0.14094	0.651515	0.0681818	0.00757576	0.0227273	0.0227273	0.00757576	0.0151515	0.030303	0	0.174242	0
ENSG00000110888	-1.07301	0.197605	0.0359281	0.0179641	0.011976	0.011976	0	0.0179641	0.0239521	0.0479042	0.634731	0.196203	0.0253165	0.0253165	0.0126582	0.00632911	0.0126582	0.0253165	0.0189873	0.0696203	0.607595	0
ENSG00000269968	-6.86356	0.091954	0.126437	0.0842912	0.0268199	0.0344828	0.0766284	0.103448	0.16092	0.122605	0.172414	0.147059	0.180672	0.0336134	0.0462185	0.0462185	0.0504202	0.0672269	0.0840336	0.10084	0.243697	1
ENSG00000158457	2.21671	0.205479	0.0821918	0.00684932	0.0616438	0.0547945	0.0342466	0.0410959	0.0342466	0.0410959	0.438356	0.19708	0.0364964	0.00729927	0.0218978	0.0656934	0.0218978	0.0291971	0.0364964	0.0656934	0.518248	0
ENSG00000121797	-11.7583	0.0567376	0.0141844	0.0212766	0.0212766	0.0283688	0	0.035461	0.0567376	0.120567	0.64539	0.0877193	0.0350877	0.0175439	0.0175439	0.0438596	0	0.0438596	0.0701754	0.0877193	0.596491	1
ENSG00000132109	-1.17511	0.06	0.06	0.1	0.08	0.06	0.02	0.08	0.04	0.04	0.46	0.0454545	0.0454545	0.0454545	0.0454545	0.0681818	0	0.0227273	0.0227273	0.0227273	0.681818	1
ENSG00000244437	23.6692	0.1	0.0333333	0	0.0333333	0	0	0	0.166667	0.0666667	0.6	0	0	0	0	0.025	0	0.025	0.05	0.125	0.775	0
ENSG00000107679	-0.701604	0.532468	0.0714286	0.0324675	0.025974	0.0324675	0.012987	0.038961	0.0324675	0.038961	0.181818	0.420561	0.0280374	0.0560748	0.0186916	0.046729	0.00934579	0.0280374	0.0560748	0.102804	0.233645	0
ENSG00000260404	-6.55423	0.153846	0.0512821	0.0128205	0.00641026	0.0192308	0.00641026	0.0128205	0.00641026	0.0641026	0.666667	0.108696	0.0434783	0.0144928	0.00724638	0.0434783	0.00724638	0.0362319	0.0289855	0.0652174	0.644928	1
ENSG00000188641	10.5188	0	0	0	0	0.0512821	0	0.025641	0.0512821	0.128205	0.74359	0	0	0	0	0	0	0.0212766	0.0212766	0.0638298	0.893617	1
ENSG00000058668	-7.77926	0.311111	0.1	0.0666667	0.0333333	0.0333333	0.0222222	0.0666667	0.0333333	0.0333333	0.3	0.215686	0.117647	0.0196078	0.0196078	0.0980392	0.0392157	0.117647	0.117647	0.117647	0.137255	1
ENSG00000143226	-12.9184	0	0.0252101	0.0168067	0.0420168	0.0588235	0.0168067	0.0504202	0.00840336	0.151261	0.630252	0.0446429	0.0357143	0.0178571	0.0267857	0.0535714	0.0178571	0.0803571	0.0714286	0.133929	0.517857	1
ENSG00000104951	-1.36739	0.091954	0.0172414	0.0172414	0.0114943	0.0747126	0.0229885	0.0689655	0.0632184	0.195402	0.436782	0.0909091	0.030303	0.0242424	0.0181818	0.0424242	0.0363636	0.0484848	0.0545455	0.121212	0.533333	1
ENSG00000206848	0.897382	0	0.0166667	0	0	0.0166667	0	0	0.0166667	0.0833333	0.866667	0.0166667	0	0	0	0	0	0.0166667	0.0333333	0.0833333	0.85	1
ENSG00000249115	-0.579695	0.0955056	0.0337079	0.00561798	0.0393258	0.0393258	0.011236	0.0337079	0.00561798	0.0393258	0.696629	0.0697674	0.00581395	0.0174419	0.0290698	0.0406977	0.0290698	0.00581395	0.0290698	0.0813953	0.69186	0
ENSG00000207344	0.938204	0	0	0	0	0	0	0	0.0215054	0.0967742	0.88172	0	0	0	0	0	0	0	0.0107527	0.0215054	0.967742	0
ENSG00000070371	-4.53916	0.231638	0.0621469	0.039548	0.0621469	0.0338983	0.0564972	0.0451977	0.0508475	0.0734463	0.344633	0.233333	0.0866667	0.0466667	0.0733333	0.0466667	0.04	0.0266667	0.0666667	0.0333333	0.346667	1
ENSG00000115590	-2.26783	0.0530973	0.079646	0.0265487	0.0265487	0.00884956	0.00884956	0.0265487	0.0442478	0.0884956	0.637168	0.0306122	0.0102041	0.0102041	0.0102041	0.0306122	0.0102041	0.0102041	0.0612245	0.0816327	0.744898	1
ENSG00000201013	16.2041	0.0314465	0.0125786	0.00628931	0.0125786	0.0377358	0.0251572	0.0628931	0.0691824	0.125786	0.616352	0	0	0.00568182	0	0	0	0.0113636	0.0227273	0.0795455	0.880682	0
ENSG00000126353	14.1745	0.00943396	0.0471698	0.0754717	0.0377358	0.188679	0.0660377	0.113208	0.150943	0.0566038	0.254717	0	0	0.019802	0	0.029703	0.019802	0.039604	0.0792079	0.178218	0.633663	0
ENSG00000139132	-2.15165	0.244094	0.0393701	0.0433071	0.0354331	0.0511811	0.015748	0.0275591	0.0551181	0.0826772	0.405512	0.14218	0.0521327	0.0521327	0.0473934	0.0331754	0.0473934	0.028436	0.014218	0.07109	0.511848	1
ENSG00000198876	2.48636	0.214724	0.0858896	0.0122699	0.0122699	0.0245399	0.0306748	0.0920245	0.0920245	0.0613497	0.374233	0.116279	0.00775194	0.0155039	0	0.0232558	0	0.00775194	0.0232558	0.0620155	0.744186	1
ENSG00000175711	-6.80881	0.166667	0.0243056	0.0277778	0.03125	0.0381944	0.0416667	0.0451389	0.0451389	0.0833333	0.496528	0.137652	0.048583	0.048583	0.0242915	0.0404858	0.0445344	0.0242915	0.0566802	0.117409	0.45749	1
ENSG00000117791	-1.82398	0.363208	0.141509	0.0424528	0.00471698	0.0235849	0.0188679	0.0141509	0.0330189	0.0518868	0.306604	0.251748	0.0629371	0.013986	0.013986	0.034965	0.00699301	0.034965	0.034965	0.020979	0.524476	0
ENSG00000204397	-9.24041	0	0.0188679	0	0.0377358	0.0754717	0	0.0188679	0.0377358	0.0566038	0.754717	0.0243902	0	0.0243902	0.0487805	0.0243902	0	0.0731707	0.0487805	0.0487805	0.707317	1
ENSG00000197937	-1.0691	0.262821	0.0961538	0.0192308	0.0128205	0.00641026	0.0192308	0.0192308	0.0128205	0.0512821	0.5	0.204724	0.0393701	0.015748	0	0.023622	0.015748	0.00787402	0.00787402	0.0551181	0.629921	0
ENSG00000171757	0.291371	0.263959	0.137056	0.0558376	0.0253807	0.0152284	0.0152284	0.0152284	0.0609137	0.035533	0.375635	0.258242	0.0824176	0.0549451	0.021978	0.021978	0	0.0164835	0.0274725	0.032967	0.483516	0
ENSG00000175866	-4.7558	0.255435	0.0271739	0.0271739	0.0326087	0.0163043	0.0217391	0.0163043	0.048913	0.100543	0.453804	0.172881	0.040678	0.0338983	0.0237288	0.0305085	0.00677966	0.0474576	0.0440678	0.111864	0.488136	1
ENSG00000116106	-0.681587	0.767123	0.0479452	0.00684932	0.00684932	0.0136986	0.00684932	0.0273973	0.0273973	0.0205479	0.0753425	0.742857	0.0190476	0.0190476	0	0	0	0.0571429	0.0380952	0.0380952	0.0857143	0
ENSG00000183486	-2.68646	0.0373832	0	0.0046729	0.00934579	0.00934579	0.0186916	0.0140187	0.0373832	0.121495	0.747664	0.00995025	0.00497512	0	0	0.0149254	0.0149254	0.0149254	0.0547264	0.0895522	0.79602	1
ENSG00000253042	-5.76806	0	0	0	0	0	0	0.0178571	0.0178571	0.0357143	0.928571	0.016129	0	0.016129	0.016129	0	0	0.016129	0.0322581	0.0483871	0.854839	1
ENSG00000267895	-10.267	0	0.0112994	0	0.0169492	0.0112994	0.0112994	0.079096	0.124294	0.20339	0.542373	0.0662651	0.0180723	0.0240964	0.0180723	0.0301205	0.0240964	0.0301205	0.0963855	0.192771	0.5	1
ENSG00000171291	1.10162	0.136364	0.0378788	0.00757576	0.030303	0.0378788	0.0227273	0.030303	0.0757576	0.121212	0.5	0.112	0.008	0.016	0.008	0.04	0.024	0.032	0.048	0.128	0.584	0
ENSG00000275638	-0.174548	0	0	0	0	0	0	0.0162602	0.0162602	0.0487805	0.918699	0	0	0	0	0	0	0.00833333	0.0166667	0.0333333	0.941667	0
ENSG00000227877	3.73347	0	0	0	0	0.0266667	0	0.04	0.106667	0.173333	0.653333	0	0	0	0.0131579	0.0131579	0	0.0263158	0.0526316	0.105263	0.789474	0
ENSG00000188785	-1.66284	0.180851	0	0.0319149	0	0.0106383	0.0106383	0.0212766	0	0.0851064	0.659574	0.126437	0.0229885	0.0114943	0.0114943	0.0229885	0	0.0114943	0.0114943	0.114943	0.666667	0
ENSG00000253364	8.37325	0.0393013	0.0262009	0.0262009	0.0262009	0.0393013	0.0567686	0.157205	0.148472	0.144105	0.336245	0.0214592	0.0214592	0.0214592	0.0472103	0.0343348	0.0257511	0.0300429	0.0944206	0.16309	0.540773	0
ENSG00000105520	-3.3386	0.169154	0.0447761	0.0149254	0	0	0.00995025	0.00497512	0.0547264	0.124378	0.577114	0.0509554	0.0254777	0.00636943	0.00636943	0.0127389	0.0127389	0.0254777	0.0191083	0.0700637	0.770701	1
ENSG00000198585	-2.34448	0.353535	0.030303	0.0505051	0.030303	0	0.010101	0	0	0.010101	0.515152	0.293333	0.0133333	0.0266667	0	0.0133333	0.0266667	0.0133333	0.0133333	0.0266667	0.573333	1
ENSG00000247774	7.50494	0.0377358	0.0377358	0.0660377	0.103774	0.169811	0.0943396	0.150943	0.103774	0.113208	0.122642	0.0792079	0.049505	0.00990099	0.039604	0.039604	0.039604	0.039604	0.0594059	0.108911	0.534653	0
ENSG00000181481	0.57671	0.213483	0.0449438	0.00561798	0.00561798	0.0168539	0.0224719	0.011236	0.0280899	0.0730337	0.578652	0.191617	0.0179641	0.00598802	0.011976	0.0179641	0.011976	0.0179641	0.0359281	0.0718563	0.616766	1
ENSG00000251939	2.01962	0	0	0	0	0.00714286	0	0.0285714	0.0285714	0.0428571	0.892857	0	0	0	0	0	0.00704225	0	0.0211268	0.056338	0.915493	0
ENSG00000119900	-1.57787	0.362069	0.0172414	0.0172414	0.0517241	0.0344828	0.0172414	0.0431034	0.0517241	0.0258621	0.37931	0.295918	0.0204082	0.0408163	0.0204082	0.0612245	0.0306122	0.0306122	0.0714286	0.0714286	0.357143	1
ENSG00000272993	-4.63752	0.0769231	0.0192308	0	0.0192308	0.0192308	0.0192308	0.0192308	0.115385	0.0384615	0.673077	0.0212766	0.0638298	0	0	0	0	0.0851064	0.0638298	0.191489	0.574468	0
ENSG00000164543	2.98162	0.3125	0.0625	0.0267857	0.0446429	0.0357143	0.0625	0.0892857	0.0714286	0.0178571	0.276786	0.285714	0.0190476	0.047619	0.00952381	0	0.0190476	0.0190476	0.0285714	0.0857143	0.485714	0
ENSG00000237989	4.69117	0.103641	0.0504202	0.047619	0.0392157	0.0420168	0.0308123	0.0336134	0.0616246	0.106443	0.484594	0.0883978	0.0303867	0.0110497	0.0276243	0.0690608	0.0276243	0.0497238	0.058011	0.107735	0.530387	0
ENSG00000162711	-17.3197	0.064	0.024	0.016	0	0.016	0.024	0.048	0.04	0.088	0.68	0.101852	0.0648148	0.0648148	0.037037	0.0277778	0.0462963	0.0462963	0.111111	0.0833333	0.416667	1
ENSG00000121895	11.2073	0.0298507	0.0895522	0.0298507	0.0447761	0.0895522	0.0149254	0.0298507	0.119403	0.0447761	0.507463	0.015625	0	0.03125	0.078125	0.078125	0.03125	0.03125	0.03125	0.140625	0.5625	0
ENSG00000155542	-2.49332	0.222973	0.0472973	0.0135135	0.0202703	0.0135135	0.0135135	0.0878378	0.0810811	0.0337838	0.466216	0.19685	0.015748	0.015748	0.015748	0.0944882	0.015748	0.0551181	0.0472441	0.0708661	0.472441	1
ENSG00000152056	4.75636	0.237838	0.027027	0.0324324	0.0378378	0.0432432	0.0594595	0.0378378	0.0324324	0.0432432	0.448649	0.188172	0.0215054	0.016129	0.0215054	0.016129	0.00537634	0.0322581	0.0537634	0.150538	0.494624	0
ENSG00000172123	-6.04621	0.226667	0.04	0.0466667	0.0266667	0.04	0.00666667	0.02	0.0333333	0.08	0.48	0.258741	0.0559441	0.020979	0.0559441	0.0559441	0.027972	0.020979	0.027972	0.0559441	0.41958	1
ENSG00000229474	0.597917	0.458333	0.0625	0.0416667	0.0625	0.0625	0	0	0	0	0.3125	0.264706	0.0294118	0.0294118	0.0588235	0.0294118	0	0.0882353	0.0294118	0.0294118	0.441176	0
ENSG00000189233	14.608	0.00900901	0.018018	0.027027	0.00900901	0.0540541	0.045045	0.0810811	0.126126	0.216216	0.414414	0.00854701	0	0.00854701	0.00854701	0	0.00854701	0.017094	0.042735	0.136752	0.769231	0
ENSG00000104154	0.318086	0.283333	0.00555556	0.00555556	0.0111111	0.00555556	0.0111111	0.0111111	0.0111111	0.0611111	0.594444	0.218391	0.0114943	0.00574713	0.00574713	0.0229885	0.0114943	0.0402299	0.0287356	0.045977	0.609195	0
ENSG00000208892	-0.0761645	0	0	0	0	0	0	0.00361011	0.0108303	0.0541516	0.931408	0	0	0	0	0	0	0.00355872	0.0142349	0.0569395	0.925267	0
ENSG00000108100	1.38296	0	0	0	0	0.0152284	0	0.0203046	0.0456853	0.147208	0.771574	0	0	0	0	0.0201005	0.00502513	0.00502513	0.0251256	0.0753769	0.869347	1
ENSG00000116701	-14.3126	0.0454545	0.0606061	0.030303	0.0454545	0.0606061	0.0606061	0.0151515	0.151515	0.166667	0.363636	0.0862069	0.0517241	0.0689655	0.0517241	0.189655	0.0862069	0.0689655	0.0862069	0.12069	0.189655	1
ENSG00000157734	2.44189	0.4375	0.0277778	0.00694444	0.00694444	0.0277778	0.0277778	0.0416667	0.0347222	0.0902778	0.298611	0.431034	0.0574713	0.0229885	0.0172414	0.0172414	0.0114943	0.0574713	0.0287356	0.0747126	0.281609	0
ENSG00000274267	-1.06346	0.591398	0.0860215	0.0322581	0	0	0.0107527	0.0215054	0	0.0430108	0.215054	0.393939	0.151515	0.0454545	0.030303	0.030303	0	0.0151515	0.0606061	0.030303	0.242424	0
ENSG00000164610	0.201461	0.323232	0.030303	0.030303	0.040404	0.0505051	0.020202	0.040404	0.0606061	0.040404	0.363636	0.35514	0.0560748	0.0186916	0.0373832	0.046729	0.0186916	0.046729	0.046729	0.046729	0.327103	0
ENSG00000114853	-4.78006	0.330769	0.0538462	0.0384615	0.0461538	0.0384615	0.0153846	0.0307692	0.0615385	0.1	0.284615	0.294737	0.0631579	0.0315789	0.0736842	0.0315789	0.0105263	0.0315789	0.0526316	0.105263	0.305263	1
ENSG00000221968	1.19744	0.245098	0.00980392	0.00980392	0.00490196	0.0245098	0.0196078	0.0294118	0.0490196	0.0882353	0.519608	0.136364	0.010101	0.00505051	0.030303	0.0656566	0.0454545	0.030303	0.0505051	0.106061	0.520202	0
ENSG00000167996	-1.01156	0.300654	0.0784314	0.0588235	0.0130719	0.0522876	0.0130719	0.0457516	0.0653595	0.0718954	0.300654	0.341772	0.0949367	0.0443038	0.0379747	0.0189873	0.0316456	0.0316456	0.0316456	0.056962	0.310127	1
ENSG00000257489	-1.18483	0.209945	0.0220994	0.0110497	0.0110497	0	0.00552486	0	0.0220994	0.0662983	0.651934	0.203488	0.00581395	0.0116279	0	0.0116279	0	0.0232558	0.0406977	0.0523256	0.651163	0
ENSG00000202533	-1.21463	0.0714286	0.0306122	0.0408163	0.0510204	0.102041	0.0408163	0.0918367	0.0612245	0.0612245	0.44898	0.0510204	0.0408163	0.0408163	0.0714286	0.0612245	0.0612245	0.0510204	0.0510204	0.0816327	0.489796	0
ENSG00000121858	-3.60299	0.0123457	0.037037	0.0123457	0.0246914	0.037037	0.0123457	0	0.0493827	0.0740741	0.740741	0.0512821	0.0384615	0.0128205	0.025641	0.025641	0.0128205	0.0128205	0.0384615	0.0641026	0.717949	1
ENSG00000231721	-0.90405	0.447059	0.129412	0.0941176	0.0470588	0.0235294	0.0352941	0	0.0117647	0.0235294	0.188235	0.43662	0.0704225	0.126761	0.056338	0.0422535	0.0140845	0.0140845	0.0140845	0.0140845	0.211268	0
ENSG00000221970	9.75529	0	0	0	0	0	0	0	0.125	0.5	0.375	0	0	0	0	0	0	0	0	0	1	0
ENSG00000201635	3.38583	0	0	0	0.0173913	0.0173913	0.00869565	0	0.0173913	0.0869565	0.852174	0	0.00847458	0	0.00847458	0.00847458	0.00847458	0.00847458	0	0.059322	0.898305	0
ENSG00000140563	-2.4678	0.370968	0.0645161	0.112903	0.0967742	0.0806452	0	0.0806452	0.016129	0.0483871	0.129032	0.433333	0.15	0.0833333	0.05	0.116667	0.0166667	0.0333333	0.0166667	0.0166667	0.0833333	0
ENSG00000266338	-1.67632	0.2	0.024	0.008	0	0.032	0.016	0.008	0.016	0.048	0.648	0.163462	0	0.00961538	0	0.0288462	0	0	0.0192308	0.0384615	0.740385	0
ENSG00000277443	-1.1078	0.271523	0.0463576	0.0331126	0.0198675	0.0662252	0.0662252	0.0529801	0.0761589	0.10596	0.261589	0.233449	0.0592334	0.0662021	0.0592334	0.0662021	0.0487805	0.0278746	0.097561	0.0836237	0.25784	1
ENSG00000240859	-9.53676	0.193237	0.0724638	0.0193237	0.00966184	0.00483092	0.00483092	0.00966184	0.00483092	0.057971	0.623188	0.116438	0.0273973	0.0136986	0.0273973	0.0342466	0.0410959	0.0410959	0.0410959	0.0958904	0.561644	1
ENSG00000103507	-3.57997	0.0879121	0.0384615	0.00549451	0.0192308	0.043956	0.010989	0.0412088	0.0521978	0.0796703	0.620879	0.0457516	0.0228758	0.0163399	0.00326797	0.0163399	0.00326797	0.0196078	0.0686275	0.107843	0.696078	1
ENSG00000228857	-1.56772	0	0	0	0	0.00877193	0	0	0.0438596	0.105263	0.842105	0	0	0	0	0	0.00877193	0.0175439	0.0438596	0.114035	0.815789	0
ENSG00000176595	-2.21723	0.423792	0.0594796	0.0408922	0.0408922	0.0371747	0.0111524	0.0297398	0.0520446	0.0557621	0.249071	0.261538	0.0717949	0.0615385	0.0461538	0.0564103	0.0461538	0.025641	0.0307692	0.0512821	0.348718	1
ENSG00000243264	6.17536	0	0.0357143	0.0535714	0.0178571	0.0178571	0.0357143	0.0357143	0.142857	0.125	0.535714	0	0	0.0178571	0.0178571	0.0357143	0.0178571	0.0357143	0.125	0.160714	0.589286	0
ENSG00000105974	-1.46186	0.566176	0.0514706	0.00735294	0.0294118	0.0441176	0.0147059	0.0147059	0.0147059	0.0294118	0.227941	0.402174	0.076087	0.0217391	0.0217391	0.0326087	0.0108696	0.0326087	0.0434783	0.0543478	0.304348	0
ENSG00000090013	-2.99545	0.416	0.088	0.056	0.048	0.048	0.008	0.028	0.012	0.048	0.248	0.346939	0.122449	0.0714286	0.0357143	0.0663265	0.0102041	0.0102041	0.0306122	0.0408163	0.265306	1
ENSG00000146070	-3.24281	0.445026	0.141361	0.0628272	0.052356	0	0.0104712	0.0104712	0.0314136	0.0366492	0.209424	0.285714	0.109244	0.117647	0.0504202	0.00840336	0.0168067	0.0168067	0.0168067	0.0840336	0.294118	1
ENSG00000089127	0.41767	0.0224719	0.0224719	0	0.0224719	0.0337079	0	0.0561798	0.0786517	0.191011	0.573034	0.0232558	0.0232558	0	0.0116279	0.0348837	0.0116279	0.0348837	0.0232558	0.0930233	0.744186	1
ENSG00000256771	1.32984	0.0974026	0.0519481	0.00649351	0.025974	0.038961	0.0194805	0.038961	0.0844156	0.0714286	0.564935	0.0974026	0.0324675	0.012987	0.0194805	0.0324675	0.0324675	0.0324675	0.038961	0.0779221	0.623377	0
ENSG00000163932	-1.58902	0.0569106	0.0325203	0.0325203	0.0894309	0.0813008	0.0162602	0.0487805	0.0650407	0.105691	0.471545	0.0471698	0.0660377	0.0471698	0.0660377	0.0283019	0.0471698	0.0471698	0.113208	0.0471698	0.490566	1
ENSG00000156273	-12.2129	0.0173913	0.00869565	0.00869565	0	0.0521739	0	0	0.0434783	0.0869565	0.782609	0.00990099	0.029703	0.00990099	0.039604	0.00990099	0	0.039604	0.0693069	0.188119	0.60396	1
ENSG00000177548	-1.73612	0.053719	0.053719	0.0165289	0.00826446	0.0289256	0.00826446	0.0289256	0.0454545	0.0826446	0.673554	0.0403587	0.0134529	0.00896861	0.0179372	0	0.00896861	0.0269058	0.0717489	0.130045	0.681614	0
ENSG00000272632	3.25201	0	0	0	0	0.0384615	0.0288462	0.00961538	0.0480769	0.0865385	0.788462	0	0	0	0	0.0215054	0	0.0430108	0	0.0645161	0.870968	1
ENSG00000196381	-1.99913	0.170833	0.0125	0.0333333	0.00833333	0.0166667	0.00416667	0.0208333	0.0333333	0.05	0.65	0.0634146	0.0146341	0.0146341	0.00487805	0.00487805	0.0097561	0.0195122	0.0536585	0.097561	0.717073	0
ENSG00000206824	0.243858	0	0	0	0	0	0.00787402	0.00787402	0.023622	0.0472441	0.913386	0	0	0	0	0.015625	0.0078125	0	0.0234375	0.0546875	0.898438	0
ENSG00000141068	-2.13403	0.306667	0.0533333	0.02	0.0466667	0.02	0.04	0.0133333	0.0666667	0.113333	0.32	0.206897	0.0689655	0.0258621	0.0344828	0.0517241	0.0258621	0.0431034	0.0689655	0.0344828	0.439655	1
ENSG00000176225	0.42375	0.265487	0.0265487	0.00884956	0.0265487	0.0176991	0.00884956	0	0.0265487	0.0442478	0.575221	0.267241	0.0258621	0.0172414	0.00862069	0.0258621	0	0	0.0344828	0.0603448	0.560345	0
ENSG00000090006	0.528259	0.00507614	0	0.0101523	0.0203046	0.0558376	0.0253807	0.0253807	0.0609137	0.0964467	0.700508	0.00492611	0.00985222	0.0147783	0.0147783	0.0295567	0.0147783	0.0344828	0.044335	0.118227	0.714286	0
ENSG00000143537	-1.79467	0.412121	0.0424242	0.030303	0	0.0181818	0.00606061	0.0424242	0.0242424	0	0.424242	0.275862	0.0431034	0.00862069	0.0172414	0.0258621	0	0.0344828	0.00862069	0.0517241	0.534483	1
ENSG00000173041	-1.26253	0.0460526	0	0	0.00657895	0	0.00657895	0.0131579	0.0197368	0.0986842	0.809211	0.0397351	0.00662252	0	0	0.0331126	0.013245	0.00662252	0.0198675	0.0662252	0.81457	0
ENSG00000232354	1.08043	0	0	0	0	0	0.00769231	0.0153846	0.0384615	0.115385	0.823077	0	0	0	0	0	0.0078125	0	0.046875	0.09375	0.851562	1
ENSG00000266820	0.526325	0	0	0	0	0	0	0.00746269	0.0223881	0.0597015	0.910448	0	0	0	0	0	0	0	0.0227273	0.0757576	0.901515	1
ENSG00000164236	7.56247	0.488189	0.106299	0.0433071	0.0314961	0.0551181	0.0629921	0.0629921	0.0472441	0.0551181	0.0472441	0.303797	0.0379747	0.0379747	0.0421941	0.0464135	0.0253165	0.0506329	0.0548523	0.118143	0.2827	0
ENSG00000101342	-1.0335	0	0.00515464	0.0206186	0.0103093	0.0412371	0.0309278	0.0412371	0.0463918	0.123711	0.680412	0	0.0216216	0.0108108	0.0108108	0.0324324	0.0216216	0.0324324	0.0486486	0.108108	0.713514	1
ENSG00000143622	-3.61024	0.0492958	0.0140845	0.0352113	0.00704225	0.00704225	0.00704225	0.028169	0.028169	0.0915493	0.732394	0.0588235	0.0367647	0.0294118	0.00735294	0.0220588	0	0.00735294	0.0514706	0.0661765	0.720588	1
ENSG00000007129	26.4375	0.091954	0.103448	0.103448	0.103448	0.137931	0.0689655	0.091954	0.091954	0.0804598	0.126437	0.02	0.05	0.03	0.05	0.01	0.03	0.06	0.12	0.17	0.46	0
ENSG00000211644	6.16139	0.0514706	0.0220588	0.0147059	0.0147059	0.0294118	0.0367647	0.00735294	0.0882353	0.0808824	0.654412	0.013986	0.013986	0.00699301	0.013986	0.034965	0.027972	0.048951	0.020979	0.118881	0.699301	0
ENSG00000171812	-3.86375	0.250909	0.105455	0.0436364	0.04	0.0509091	0.0581818	0.0327273	0.0472727	0.109091	0.261818	0.20354	0.0884956	0.0265487	0.0486726	0.0707965	0.0309735	0.0575221	0.0663717	0.115044	0.292035	1
ENSG00000170525	-2.05449	0.246711	0.0131579	0.0164474	0.0296053	0.0131579	0.0164474	0.0263158	0.0296053	0.128289	0.480263	0.212544	0.0348432	0.0139373	0.0278746	0.0278746	0.0383275	0.0348432	0.0592334	0.101045	0.449477	1
ENSG00000142606	3.62404	0	0.00373134	0.011194	0.0149254	0.0186567	0.0559701	0.0559701	0.0932836	0.152985	0.593284	0	0	0.00361011	0.00722022	0.0252708	0.0216606	0.0361011	0.0722022	0.173285	0.66065	1
ENSG00000120533	-2.63486	0.258427	0.011236	0	0.011236	0.0786517	0.0224719	0.0449438	0.0449438	0.0561798	0.47191	0.236842	0.0131579	0.0131579	0.0921053	0.0131579	0.0131579	0.0394737	0.0394737	0.0394737	0.5	1
ENSG00000104904	-4.02156	0.304183	0.0456274	0.0190114	0.0304183	0.0342205	0.0456274	0.0722433	0.0836502	0.0608365	0.304183	0.283721	0.0697674	0.027907	0.0465116	0.0418605	0.0139535	0.0604651	0.102326	0.102326	0.251163	1
ENSG00000134028	6.84103	0	0.0526316	0.0526316	0.0789474	0.0263158	0	0.0263158	0.0789474	0.0526316	0.631579	0.0263158	0.0263158	0	0	0.0526316	0	0	0.0789474	0	0.815789	0
ENSG00000196154	0.62873	0.0220994	0.0441989	0.0220994	0.0331492	0.0220994	0.0110497	0.0607735	0.0718232	0.121547	0.59116	0.01875	0.0125	0.00625	0.01875	0.04375	0.0125	0.025	0.075	0.0625	0.725	1
ENSG00000252269	0.431961	0	0	0	0	0.00787402	0	0.00787402	0.00787402	0.0472441	0.929134	0	0	0	0	0	0.00787402	0	0.00787402	0.0472441	0.937008	0
ENSG00000171522	-0.260209	0.666667	0.0897436	0.0128205	0.0128205	0.025641	0.025641	0	0.0128205	0	0.153846	0.647059	0.0882353	0.0147059	0.0294118	0.0294118	0	0	0.0294118	0.0147059	0.147059	1
ENSG00000186854	-5.19616	0.293103	0.0344828	0.0344828	0.0603448	0.0258621	0	0.0258621	0.0431034	0.0603448	0.422414	0.337349	0.0481928	0.0120482	0.0240964	0.0361446	0.0240964	0.0843373	0.0481928	0.108434	0.277108	0
ENSG00000225528	-11.9224	0.0242424	0.0484848	0.0666667	0.0848485	0.0666667	0.0121212	0.030303	0.0787879	0.0909091	0.49697	0.104478	0.0373134	0.0223881	0.0223881	0.0373134	0.00746269	0.0373134	0.0522388	0.134328	0.544776	0
ENSG00000147872	3.99985	0	0	0	0.00769231	0.0384615	0	0.0384615	0.0538462	0.146154	0.715385	0	0.00769231	0	0.00769231	0.0153846	0.0153846	0.0230769	0.0153846	0.130769	0.784615	1
ENSG00000226455	-5.43233	0	0.0130435	0.00869565	0.00434783	0.00434783	0.00434783	0	0.00434783	0.0521739	0.908696	0	0.00440529	0	0.0132159	0.00881057	0.0264317	0.0396476	0.0484581	0.0969163	0.762115	0
ENSG00000267454	-2.13425	0.321429	0.0416667	0.0119048	0.00595238	0.00595238	0.00595238	0.0178571	0.0238095	0.0654762	0.5	0.164062	0.03125	0	0.0234375	0.0078125	0	0.0234375	0.0625	0.101562	0.585938	0
ENSG00000272602	-2.92952	0	0.028777	0.00719424	0	0.0359712	0.00719424	0.122302	0.136691	0.100719	0.561151	0.0178571	0.00892857	0.00892857	0.0178571	0.0267857	0.0267857	0.0803571	0.133929	0.178571	0.5	0
ENSG00000164659	0.738916	0.517647	0.0823529	0.0117647	0	0	0	0	0.0352941	0.0470588	0.305882	0.328125	0.0625	0	0.046875	0.015625	0	0.015625	0	0.109375	0.421875	0
ENSG00000112486	36.176	0.11194	0.0970149	0.0447761	0.0671642	0.0522388	0.0223881	0.0149254	0.0820896	0.0373134	0.470149	0.00598802	0	0.011976	0.0359281	0.0239521	0.0299401	0.0479042	0.0598802	0.11976	0.664671	0
ENSG00000251405	2.6589	0.214286	0.00892857	0.0178571	0.00892857	0.0625	0.0178571	0.0267857	0.0625	0.0714286	0.508929	0.176991	0.0176991	0.0176991	0.00884956	0.0442478	0.0176991	0.00884956	0.0619469	0.0619469	0.584071	0
ENSG00000188365	-3.41368	0.689769	0.135314	0.039604	0.0231023	0.00990099	0.0165017	0.00990099	0.00330033	0.00660066	0.0660066	0.7	0.0666667	0.0166667	0.0583333	0.00833333	0	0.0166667	0.0416667	0.0166667	0.075	1
ENSG00000211892	1.91967	0	0.00273973	0.00273973	0.0219178	0.0136986	0.0273973	0.0438356	0.0876712	0.180822	0.619178	0	0	0	0	0.0193906	0.0110803	0.033241	0.0969529	0.160665	0.67867	0
ENSG00000142046	-1.20841	0.339623	0	0	0.0125786	0.0125786	0.0188679	0.0188679	0.0628931	0.0691824	0.465409	0.293333	0.00666667	0.02	0.02	0.0266667	0.0266667	0.04	0.0466667	0.1	0.42	1
ENSG00000178789	-8.28945	0.0588235	0.0588235	0.0392157	0.0196078	0.0457516	0.0457516	0.0718954	0.0980392	0.0980392	0.464052	0.0814815	0.0962963	0.0222222	0.0296296	0.0814815	0.0296296	0.0518519	0.0518519	0.118519	0.437037	1
ENSG00000207422	2.9166	0.0238095	0.0119048	0	0.0119048	0.0238095	0	0.0714286	0.0595238	0.0833333	0.714286	0.0114943	0.0574713	0	0	0	0.0229885	0	0.0344828	0.0574713	0.816092	1
ENSG00000175048	-0.379052	0.5	0.0384615	0.0192308	0	0.00641026	0.0320513	0.0192308	0.00641026	0.0320513	0.346154	0.48366	0.0522876	0.00653595	0.0130719	0.0130719	0.0196078	0.0261438	0.00653595	0.0784314	0.300654	0
ENSG00000256229	-2.15572	0.115672	0.0373134	0.0223881	0.011194	0.00373134	0.00373134	0.0149254	0.0186567	0.0634328	0.708955	0.113281	0.0351562	0.0117188	0.00390625	0.0078125	0.0195312	0.00390625	0.0507812	0.0429688	0.710938	0
ENSG00000033170	-1.21668	0.530435	0.0521739	0.00869565	0.00869565	0.0173913	0	0	0.0347826	0.0347826	0.313043	0.425	0.05	0.0125	0	0.0125	0	0	0.05	0.0875	0.3625	0
ENSG00000196296	-4.0867	0.155251	0.0821918	0.0456621	0.0456621	0.0456621	0.0136986	0.0410959	0.0502283	0.146119	0.374429	0.166667	0.0833333	0.046875	0.0416667	0.0364583	0.015625	0.0260417	0.0885417	0.140625	0.354167	0
ENSG00000211967	42.0962	0.113636	0.193182	0.181818	0.0795455	0.113636	0.0113636	0.0795455	0.0340909	0.0681818	0.125	0.0241935	0.016129	0.00806452	0.0322581	0.0483871	0.0645161	0.0322581	0.129032	0.169355	0.475806	0
ENSG00000123643	1.19353	0	0	0	0	0.0277778	0.0277778	0.0555556	0.111111	0.111111	0.666667	0	0	0	0	0.0526316	0.0263158	0	0.0526316	0.184211	0.684211	1
ENSG00000096696	-0.540371	0.53112	0.112033	0.0954357	0.0248963	0.033195	0.00829876	0.033195	0.0165975	0.0248963	0.120332	0.512563	0.0854271	0.0753769	0.0502513	0.040201	0.0100503	0.0201005	0.0301508	0.0201005	0.155779	0
ENSG00000211669	2.04464	0	0.0243902	0.0243902	0	0.0487805	0.0609756	0.0609756	0.0609756	0.146341	0.573171	0	0	0	0.0357143	0.0833333	0.0357143	0.0595238	0.0238095	0.190476	0.571429	0
ENSG00000201347	-3.93247	0	0.0229008	0	0.00763359	0.0152672	0.00763359	0.0229008	0.0305344	0.0687023	0.824427	0.00813008	0.0243902	0.00813008	0.00813008	0.0243902	0.00813008	0.0162602	0.0162602	0.0894309	0.796748	0
ENSG00000103253	1.73574	0.261097	0.0522193	0.0339426	0.0339426	0.0208877	0.0313316	0.0600522	0.078329	0.117493	0.310705	0.195531	0.047486	0.0251397	0.0139665	0.0307263	0.027933	0.0446927	0.0837989	0.159218	0.371508	0
ENSG00000145819	-1.3249	0.553398	0.0776699	0.0291262	0.0485437	0.00970874	0.00970874	0.00970874	0.0194175	0.0291262	0.213592	0.560976	0.0487805	0.0243902	0.0243902	0.0365854	0.0121951	0.0121951	0.0243902	0.0243902	0.231707	1
ENSG00000116017	-2.74934	0.293194	0.052356	0.0104712	0.0418848	0.052356	0.026178	0.078534	0.0157068	0.0837696	0.34555	0.285714	0.0434783	0.0186335	0.0496894	0.0434783	0.0434783	0.0372671	0.0745342	0.111801	0.291925	1
ENSG00000113368	-3.13819	0.2875	0.0166667	0.0333333	0.0458333	0.0291667	0.00833333	0.0208333	0.0166667	0.0333333	0.508333	0.269058	0.044843	0.0179372	0.044843	0.0627803	0.0358744	0.0224215	0.0538117	0.0896861	0.358744	1
ENSG00000133065	2.13068	0.311321	0.0660377	0.00943396	0	0.0188679	0	0	0.0660377	0.0660377	0.462264	0.193182	0.0340909	0	0	0	0	0.0340909	0.0113636	0.113636	0.613636	0
ENSG00000212807	-12.0763	0	0	0	0	0	0	0.0769231	0	0	0.923077	0	0	0	0	0	0.0833333	0.0833333	0	0.166667	0.666667	0
ENSG00000255163	-3.61769	0	0	0.015625	0.015625	0.046875	0.015625	0.015625	0.0625	0.09375	0.734375	0	0	0	0.0166667	0	0.0166667	0	0.0666667	0.0666667	0.833333	1
ENSG00000168916	1.43134	0.175	0.1	0.05	0	0.025	0	0.05	0	0.025	0.575	0.189189	0.0540541	0.027027	0	0	0	0.0810811	0	0.0810811	0.567568	0
ENSG00000207292	-1.99403	0.00680272	0.0136054	0	0	0.0136054	0.00680272	0.00680272	0.0272109	0.0340136	0.891156	0	0.0141844	0	0	0.0070922	0.0070922	0.0141844	0.0070922	0.0567376	0.893617	0
ENSG00000241490	2.9563	0.107143	0	0	0.0357143	0.0178571	0.0178571	0	0.0357143	0.0714286	0.714286	0.166667	0.0277778	0.0138889	0.0138889	0.0555556	0	0.0138889	0.0277778	0.180556	0.5	0
ENSG00000167995	0.188874	0.016	0.008	0	0	0.04	0.016	0.048	0.064	0.176	0.632	0.0166667	0.0166667	0.00833333	0.00833333	0.0333333	0.0166667	0.025	0.0833333	0.116667	0.675	1
ENSG00000156885	-4.11934	0.0860215	0.0824373	0.0358423	0.046595	0.0573477	0.0286738	0.0645161	0.0681004	0.078853	0.451613	0.120968	0.0725806	0.0322581	0.0241935	0.0201613	0.0201613	0.0403226	0.0806452	0.0927419	0.495968	0
ENSG00000166171	-2.49233	0.215116	0.0639535	0.0290698	0.0465116	0.0523256	0.0116279	0.0406977	0.0872093	0.145349	0.30814	0.169014	0.0704225	0.0492958	0.0140845	0.0140845	0.028169	0.056338	0.0633803	0.0915493	0.443662	1
ENSG00000164938	1.09999	0.547945	0.10274	0.0479452	0.0684932	0.0273973	0	0.00684932	0.0273973	0.00684932	0.164384	0.421875	0.09375	0.117188	0.0546875	0.03125	0.0234375	0.0078125	0.0234375	0.03125	0.195312	0
ENSG00000111110	-0.93928	0.294118	0.0411765	0.0235294	0.00588235	0.0117647	0	0.0176471	0.0470588	0.0411765	0.517647	0.15942	0.0289855	0.00724638	0.057971	0.0144928	0.00724638	0	0.0289855	0.0724638	0.623188	1
ENSG00000267783	-2.34851	0.341584	0.039604	0.019802	0.019802	0.019802	0.0049505	0.0148515	0.0247525	0.0544554	0.460396	0.28125	0.01875	0.025	0.025	0.00625	0	0.00625	0.025	0.05625	0.55625	1
ENSG00000137393	-0.0750273	0.246575	0.0547945	0	0	0.0273973	0.0410959	0.0136986	0.0273973	0.0821918	0.506849	0.138462	0.0461538	0.0153846	0	0.0153846	0.0307692	0.0307692	0.0461538	0.0923077	0.584615	1
ENSG00000105398	1.08895	0.00543478	0	0.0108696	0.00543478	0.0326087	0.0108696	0.0326087	0.0815217	0.152174	0.668478	0.00537634	0.00537634	0	0	0	0.016129	0.0268817	0.0860215	0.209677	0.650538	1
ENSG00000200874	3.01273	0	0	0	0	0	0.0380952	0.0380952	0.0380952	0.0285714	0.857143	0	0	0	0	0	0.01	0	0.01	0.05	0.93	1
ENSG00000207129	-0.854292	0	0	0	0	0	0	0	0	0.05	0.95	0	0	0	0	0	0	0	0.0555556	0	0.944444	0
ENSG00000163162	-8.7545	0.35533	0.0406091	0.0203046	0.0203046	0.0761421	0.0304569	0.0456853	0.0659898	0.0558376	0.28934	0.307692	0.0559441	0.0559441	0.0629371	0.0979021	0.0629371	0.0699301	0.0909091	0.0629371	0.132867	1
ENSG00000163737	3.16798	0	0	0	0.0673077	0.125	0.0961538	0.163462	0.105769	0.0673077	0.375	0	0	0	0.0192308	0.0865385	0.173077	0.153846	0.0769231	0.0288462	0.461538	0
ENSG00000059573	0.0979853	0.273973	0.0410959	0.0136986	0.0136986	0.0136986	0	0	0.0547945	0.0821918	0.506849	0.222222	0	0	0	0	0.015873	0.015873	0	0.0634921	0.68254	0
ENSG00000249846	0.0502561	0.252101	0.0252101	0	0.0252101	0.0252101	0.0168067	0.0168067	0.0336134	0.0504202	0.554622	0.254386	0.0350877	0	0.00877193	0.0263158	0.00877193	0.00877193	0	0.0350877	0.622807	0
ENSG00000110583	-1.909	0.111628	0.0697674	0.00930233	0.0139535	0.0139535	0.00465116	0.0418605	0.055814	0.0837209	0.595349	0.0862944	0.0558376	0.0152284	0.0152284	0.0203046	0.0456853	0.0304569	0.035533	0.0964467	0.598985	0
ENSG00000163235	1.01994	0.448276	0.0246305	0.0295567	0.0492611	0.0246305	0.00492611	0.0394089	0.0394089	0.0640394	0.275862	0.271605	0.0493827	0.0185185	0.0432099	0.0432099	0.0123457	0.0432099	0.0432099	0.0493827	0.425926	1
ENSG00000177663	-4.78032	0.281369	0.0456274	0.0304183	0.0152091	0.026616	0.0114068	0.0228137	0.0152091	0.0760456	0.475285	0.2723	0.0375587	0.0140845	0.028169	0.028169	0.00469484	0.0328638	0.028169	0.112676	0.441315	1
ENSG00000188822	25.592	0.0540541	0.0540541	0.036036	0.0630631	0.108108	0.117117	0.144144	0.108108	0.0810811	0.234234	0.0551181	0.015748	0	0.00787402	0.0314961	0.015748	0.0314961	0.0551181	0.102362	0.685039	0
ENSG00000211897	5.07368	0	0	0.00571429	0.02	0.0342857	0.0142857	0.0571429	0.1	0.211429	0.557143	0	0	0.00290698	0.0116279	0.00872093	0.00872093	0.0145349	0.0697674	0.159884	0.723837	0
ENSG00000273802	-0.946834	0.192893	0.0507614	0.0203046	0.0253807	0.0558376	0.0101523	0.0304569	0.035533	0.0507614	0.527919	0.181347	0.0725389	0.0259067	0.0103627	0.00518135	0.0310881	0.0259067	0.0673575	0.0725389	0.507772	0
ENSG00000213967	-0.864681	0.117241	0.0137931	0.00689655	0.0344828	0.00689655	0	0.0137931	0.0206897	0.110345	0.675862	0.0839161	0.027972	0.00699301	0.034965	0.020979	0.013986	0.027972	0.027972	0.118881	0.636364	0
ENSG00000222432	-10.6402	0	0	0	0	0	0	0	0	0.030303	0.969697	0	0	0.0263158	0.0263158	0	0.0263158	0.0263158	0.0263158	0	0.868421	0
ENSG00000169245	-4.77057	0.0487805	0.0487805	0.0487805	0	0	0.0243902	0.0487805	0.097561	0.097561	0.585366	0.0833333	0.0555556	0	0.0277778	0.111111	0.0277778	0	0	0.0833333	0.611111	1
ENSG00000133687	-5.81399	0.645714	0.202857	0.0228571	0.00285714	0.00285714	0.00285714	0.00857143	0.00571429	0.0142857	0.0914286	0.560748	0.046729	0.0186916	0.00934579	0.0186916	0.00934579	0	0	0.0560748	0.280374	1
ENSG00000026508	-2.318	0.487179	0.0641026	0.025641	0.025641	0.0512821	0.0128205	0.025641	0.0128205	0.0769231	0.217949	0.347826	0.0434783	0	0.0217391	0.0652174	0.0217391	0.0217391	0.0434783	0.0434783	0.391304	1
ENSG00000279348	-4.33748	0	0.016129	0	0.0322581	0	0	0.0322581	0.016129	0.0483871	0.854839	0	0	0	0.0333333	0.0166667	0.0166667	0.0333333	0.0333333	0.0333333	0.833333	0
ENSG00000165905	10.1975	0.305842	0.130584	0.0756014	0.0584192	0.0756014	0.0343643	0.0206186	0.0378007	0.0584192	0.202749	0.317221	0.0181269	0.0241692	0.0422961	0.0543807	0.0574018	0.0362538	0.081571	0.0936556	0.274924	0
ENSG00000125735	-5.35057	0.00784314	0.00784314	0.0196078	0.0392157	0.0588235	0.0862745	0.0745098	0.0941176	0.152941	0.458824	0.0434783	0.0521739	0.0130435	0.0304348	0.026087	0.0173913	0.0304348	0.0652174	0.143478	0.578261	1
ENSG00000100605	-2.19457	0.314815	0.0185185	0.0111111	0.0185185	0.0222222	0.037037	0.0296296	0.0518519	0.0851852	0.411111	0.235043	0.0470085	0.0299145	0.025641	0.034188	0.034188	0.025641	0.0555556	0.0769231	0.435897	1
ENSG00000113494	-4.32462	0.421622	0.0756757	0.0216216	0.00540541	0.0108108	0	0.00540541	0.0486486	0.0702703	0.340541	0.272	0.024	0.024	0.016	0.048	0.008	0.008	0.024	0.112	0.464	1
ENSG00000105518	-3.53046	0.101604	0.0374332	0.0427807	0.0427807	0.0374332	0.026738	0.026738	0.0641711	0.106952	0.513369	0.0628931	0.0251572	0.0188679	0.0566038	0.0628931	0.0314465	0.0251572	0.0943396	0.150943	0.471698	1
ENSG00000280254	-1.66171	0.318296	0.180451	0.0827068	0.0726817	0.0551378	0.0501253	0.0451128	0.047619	0.0701754	0.0776942	0.287879	0.142424	0.0909091	0.0636364	0.0818182	0.0515152	0.0424242	0.030303	0.0787879	0.130303	1
ENSG00000134709	-0.934535	0.392857	0.127551	0.0255102	0.0204082	0.0714286	0.0204082	0.0459184	0.0459184	0.0561224	0.193878	0.242188	0.0703125	0.0546875	0.015625	0.0703125	0.03125	0.0390625	0.046875	0.0859375	0.34375	0
ENSG00000261448	5.65135	0.0135135	0.0135135	0.0135135	0.0135135	0.0202703	0.0135135	0.0608108	0.101351	0.0878378	0.662162	0	0.00689655	0	0.00689655	0.0275862	0.0206897	0.0137931	0.0275862	0.0344828	0.862069	0
ENSG00000168734	-1.72796	0.14359	0.0102564	0	0.0153846	0.0307692	0.025641	0.025641	0.0512821	0.0871795	0.610256	0.0934066	0.021978	0.0164835	0.0164835	0.032967	0.0384615	0.0274725	0.0659341	0.043956	0.642857	0
ENSG00000135185	1.34128	0.401639	0.0737705	0.0983607	0.0737705	0.0245902	0	0.0245902	0.057377	0.0245902	0.221311	0.353448	0.0862069	0.0517241	0.0603448	0.0344828	0.0172414	0.0344828	0.0258621	0.103448	0.232759	0
ENSG00000172878	0.167906	0.271318	0.0232558	0.00775194	0.0155039	0.00775194	0.0155039	0.00775194	0.0542636	0.155039	0.44186	0.205128	0	0	0.025641	0.042735	0.017094	0.00854701	0.034188	0.0769231	0.589744	0
ENSG00000135144	10.3462	0.202073	0.0829016	0.0569948	0.0414508	0.103627	0.0932642	0.0673575	0.134715	0.0984456	0.119171	0.225225	0.036036	0.0495495	0.027027	0.0630631	0.0405405	0.0225225	0.0315315	0.126126	0.378378	0
ENSG00000141540	-2.99895	0.311628	0.0651163	0.0325581	0.0232558	0.0186047	0.0139535	0.0418605	0.0930233	0.0930233	0.306977	0.264706	0.0235294	0.0117647	0.0176471	0.0411765	0.0529412	0.0235294	0.105882	0.117647	0.341176	1
ENSG00000269564	2.31992	0.00343643	0.00343643	0.00343643	0.0137457	0.0103093	0.00687285	0.0206186	0.04811	0.137457	0.752577	0.0104167	0.00694444	0.00347222	0	0.00694444	0.00694444	0.00694444	0.0347222	0.0868056	0.836806	1
ENSG00000233308	4.45525	0	0	0	0	0.00990099	0	0.019802	0.108911	0.267327	0.594059	0	0	0	0	0	0	0.010101	0.010101	0.0808081	0.89899	0
ENSG00000135052	0.20946	0.634146	0.054878	0.0243902	0.0121951	0.00609756	0	0.00609756	0.0365854	0.0243902	0.20122	0.512821	0.0512821	0.017094	0	0	0	0.025641	0.00854701	0.025641	0.358974	1
ENSG00000255240	4.67085	0.0853659	0.0365854	0.0121951	0.0121951	0.0243902	0.0121951	0.0487805	0.0609756	0.0731707	0.634146	0.0843373	0.0120482	0.0120482	0.0120482	0.0240964	0.0240964	0.060241	0.0481928	0.0843373	0.638554	0
ENSG00000277224	0.900119	0.4	0.0375	0.05	0.0125	0.0125	0	0	0	0.025	0.4625	0.3625	0.0375	0.0125	0.0125	0	0.025	0.025	0.025	0.025	0.475	0
ENSG00000054983	-1.62176	0.25	0.0769231	0.0192308	0.00641026	0.0384615	0.0128205	0.0384615	0.0705128	0.0512821	0.435897	0.253333	0.02	0.0333333	0.0333333	0.0533333	0.0333333	0.0533333	0.0533333	0.0466667	0.42	1
ENSG00000157557	-3.10705	0.497297	0.0324324	0.0432432	0.0162162	0.027027	0.0324324	0.0324324	0.0378378	0.0972973	0.183784	0.371901	0.0413223	0	0.0578512	0.0661157	0.0495868	0.0495868	0.0165289	0.0661157	0.280992	1
ENSG00000154025	-3.10399	0	0.00444444	0	0.00888889	0.0133333	0.00444444	0.0488889	0.04	0.16	0.72	0	0.00471698	0.00943396	0.0330189	0.0188679	0.0141509	0.0283019	0.0330189	0.117925	0.740566	0
ENSG00000150048	0.89714	0	0	0	0	0.02	0.0133333	0.02	0.0133333	0.0466667	0.886667	0	0	0	0.0070922	0.0212766	0	0.0141844	0	0.0425532	0.914894	1
ENSG00000155090	-0.461055	0.747664	0.158879	0.0186916	0.0280374	0.0186916	0	0	0	0.00934579	0.0186916	0.784615	0.0461538	0.0461538	0.0461538	0.0153846	0	0.0153846	0	0.0153846	0.0307692	1
ENSG00000277452	10.5658	0.026087	0.026087	0.0173913	0.0173913	0.0521739	0.0347826	0.113043	0.0782609	0.173913	0.46087	0.0166667	0.0166667	0.025	0.0333333	0.0583333	0.0166667	0.0416667	0.0333333	0.125	0.633333	1
ENSG00000179583	5.54367	0.0606061	0.030303	0	0.040404	0.0808081	0.020202	0.0505051	0.0707071	0.161616	0.484848	0.0606061	0.010101	0	0.010101	0.020202	0.020202	0.0505051	0.131313	0.10101	0.59596	0
ENSG00000207457	-0.618639	0.0120482	0.0722892	0.148594	0.0843373	0.0963855	0.0240964	0.0160643	0.0120482	0.0441767	0.48996	0	0.0564516	0.197581	0.116935	0.0483871	0.0120968	0.016129	0.016129	0.0322581	0.504032	0
ENSG00000167850	-8.09785	0.01	0	0	0.01	0.04	0.05	0.04	0.12	0.205	0.525	0.0494505	0.0164835	0.00549451	0.032967	0.032967	0.021978	0.0604396	0.0714286	0.0769231	0.631868	1
ENSG00000198736	-3.46042	0.121019	0.0700637	0.022293	0.0191083	0.0127389	0.0191083	0.022293	0.0636943	0.146497	0.503185	0.100358	0.0430108	0.0143369	0.0143369	0.0143369	0.0358423	0.0322581	0.0752688	0.164875	0.505376	1
ENSG00000280122	2.73526	0.0887574	0.0118343	0.00591716	0.00591716	0.0177515	0.0118343	0.0295858	0.035503	0.153846	0.639053	0.0867052	0.00578035	0.0231214	0.00578035	0.00578035	0.0115607	0.0231214	0.0635838	0.109827	0.66474	0
ENSG00000184014	-2.47359	0.145749	0.0202429	0.00404858	0.0121457	0.0283401	0.0121457	0.0566802	0.0688259	0.105263	0.546559	0.118721	0.0410959	0.00456621	0.0136986	0.0273973	0.0136986	0.0182648	0.0365297	0.105023	0.621005	1
ENSG00000160593	-8.48241	0.0612245	0.0408163	0.0918367	0.0612245	0.0408163	0.0306122	0.0816327	0.0918367	0.0714286	0.428571	0.0705882	0.0470588	0.0823529	0.0235294	0.0352941	0.0470588	0.0352941	0.117647	0.0352941	0.505882	1
ENSG00000151062	-4.83022	0.128342	0.0855615	0.0588235	0.0374332	0.026738	0.0374332	0.0106952	0.0374332	0.106952	0.470588	0.0661765	0	0.0294118	0.00735294	0.0147059	0.0147059	0.0367647	0.110294	0.147059	0.573529	1
ENSG00000001461	-0.841392	0.20603	0.0251256	0.0100503	0.0251256	0.0452261	0.0150754	0.0351759	0.040201	0.100503	0.497487	0.19797	0.0406091	0.0304569	0.0253807	0.0304569	0.0203046	0.0253807	0.0913706	0.137056	0.401015	0
ENSG00000233665	0.0265481	0	0	0.0131579	0	0.0263158	0	0	0.0526316	0.144737	0.763158	0	0.0131579	0	0	0.0131579	0.0131579	0.0263158	0.0789474	0.0394737	0.815789	0
ENSG00000272114	-1.80614	0.475309	0.0123457	0.0123457	0	0.0432099	0.0123457	0.0246914	0.0185185	0.111111	0.290123	0.346774	0.0322581	0.0403226	0.0322581	0.0483871	0.00806452	0.0322581	0.0887097	0.0806452	0.290323	1
ENSG00000147457	4.3907	0.0978261	0.0652174	0.0326087	0.0217391	0.0434783	0.0326087	0.0217391	0.0326087	0.0543478	0.597826	0.06	0.05	0.04	0.04	0.06	0.04	0.02	0.05	0.09	0.55	0
ENSG00000165476	-2.5095	0.299145	0.034188	0.042735	0.034188	0.017094	0.025641	0.017094	0.102564	0.034188	0.393162	0.237624	0.039604	0.0693069	0.0792079	0.049505	0.029703	0	0.00990099	0.029703	0.455446	1
ENSG00000128739	-2.28953	0	0	0	0.0631579	0.0947368	0.0736842	0.115789	0.0736842	0.0736842	0.505263	0	0	0.0222222	0.0333333	0.1	0.0888889	0.122222	0.0777778	0.166667	0.388889	0
ENSG00000171067	9.36169	0.252809	0.0449438	0.011236	0.0280899	0.0561798	0.0449438	0.0393258	0.11236	0.101124	0.308989	0.0747126	0.0287356	0.0344828	0.0229885	0.0517241	0.0114943	0.0402299	0.0747126	0.126437	0.534483	0
ENSG00000188313	0.292354	0.57265	0.111111	0	0.017094	0.025641	0	0.00854701	0.025641	0.0512821	0.188034	0.489362	0.0957447	0.0319149	0.0106383	0.0212766	0	0.0106383	0	0.0319149	0.308511	1
ENSG00000127990	-3.4791	0.183007	0.0653595	0.0196078	0.117647	0.245098	0.215686	0.0653595	0.0457516	0.00326797	0.0392157	0.161765	0.0404412	0.0330882	0.176471	0.213235	0.205882	0.113971	0.0257353	0	0.0294118	0
ENSG00000162772	4.71981	0.021978	0	0	0	0.032967	0	0	0.120879	0.142857	0.681319	0.03125	0	0	0	0.0104167	0	0.0104167	0.03125	0.104167	0.8125	1
ENSG00000090376	-7.21119	0.443709	0.0463576	0.0264901	0.013245	0.0728477	0.0198675	0.0397351	0.0331126	0.0529801	0.251656	0.346939	0.0816327	0.0204082	0.0102041	0.0714286	0.0510204	0.0408163	0.112245	0.0306122	0.234694	1
ENSG00000122085	4.3367	0.187845	0.0497238	0.0552486	0.0497238	0.104972	0.0828729	0.0497238	0.0552486	0.0662983	0.298343	0.172414	0.0287356	0.0229885	0.045977	0.0402299	0.0229885	0.045977	0.0689655	0.0689655	0.482759	0
ENSG00000163359	1.21433	0	0.00473934	0	0.00473934	0.014218	0.00947867	0.0236967	0.0616114	0.189573	0.691943	0	0	0	0.00471698	0.0141509	0.00943396	0.00943396	0.0613208	0.141509	0.759434	0
ENSG00000171488	-0.909006	0.449541	0.12844	0.0183486	0.0275229	0.0642202	0	0.0275229	0.0458716	0.0275229	0.211009	0.366197	0.0422535	0.0140845	0.0422535	0.056338	0	0.028169	0.0140845	0.0985915	0.338028	1
ENSG00000225854	1.77983	0	0	0	0.00490196	0.0147059	0.00980392	0.0196078	0.0539216	0.112745	0.784314	0	0	0	0.00480769	0.0192308	0.00480769	0.0144231	0.00961538	0.100962	0.846154	0
ENSG00000188290	-0.844271	0.746789	0.0954128	0.0275229	0.0201835	0.0201835	0.0183486	0.0146789	0.0183486	0.0201835	0.0183486	0.677326	0.0784884	0.0319767	0.0348837	0.0232558	0.0145349	0.0203488	0.0319767	0.0290698	0.0581395	1
ENSG00000106066	-1.90652	0.386076	0.0443038	0.0506329	0.0253165	0.0253165	0	0.0253165	0.0126582	0.056962	0.373418	0.247934	0.0743802	0.0578512	0.0165289	0.0165289	0.0165289	0.0247934	0.0413223	0.0743802	0.429752	1
ENSG00000270120	-8.71529	0.00409836	0.00409836	0	0	0.00819672	0.00409836	0.00819672	0.0163934	0.0614754	0.893443	0.0252101	0.0294118	0.00420168	0.00420168	0.0210084	0.00420168	0.012605	0.0630252	0.130252	0.705882	1
ENSG00000073792	-2.30041	0.630901	0.0515021	0.0171674	0.0171674	0.0171674	0.00429185	0.0128755	0.00429185	0.0386266	0.206009	0.455357	0.0267857	0.0267857	0.0446429	0	0	0.00892857	0.0178571	0.0982143	0.321429	1
ENSG00000100368	-0.693403	0.0173913	0.026087	0.0347826	0.0782609	0.0521739	0.0434783	0.0956522	0.0956522	0.0521739	0.504348	0.0267857	0.00892857	0.0625	0.0357143	0.0446429	0.00892857	0.0178571	0.0803571	0.0446429	0.669643	1
ENSG00000186354	-7.24336	0.375	0.121094	0.0625	0.0625	0.0195312	0.015625	0.0195312	0.0429688	0.0585938	0.222656	0.302469	0.0925926	0.0679012	0.037037	0.0432099	0.0246914	0.0432099	0.0432099	0.0987654	0.246914	1
ENSG00000223881	41.5996	0.102564	0.102564	0	0	0.0769231	0.0512821	0.0512821	0.025641	0	0.589744	0	0	0	0	0	0	0	0.0204082	0.0408163	0.938776	0
ENSG00000158716	-2.72462	0.5	0.0144928	0	0	0.00724638	0	0.0289855	0.0144928	0.0362319	0.398551	0.255814	0.0232558	0	0	0.0232558	0.0116279	0.0465116	0	0.0581395	0.581395	1
ENSG00000162004	1.7056	0.25974	0.0519481	0.0337662	0.0337662	0.0207792	0.0311688	0.0597403	0.0779221	0.116883	0.314286	0.194444	0.0472222	0.025	0.0138889	0.0305556	0.0277778	0.0444444	0.0833333	0.163889	0.369444	0
ENSG00000234171	2.37894	0.171875	0	0.015625	0.0208333	0.0208333	0.03125	0.0520833	0.0625	0.119792	0.505208	0.129534	0.0207254	0.0103627	0.015544	0.0207254	0.0259067	0.0259067	0.0621762	0.0621762	0.626943	0
ENSG00000072110	-4.00005	0.30625	0.05625	0.01875	0.03125	0.05625	0.05625	0.0375	0.06875	0.1	0.26875	0.343284	0.0970149	0.0373134	0.0223881	0.0373134	0.0298507	0.0223881	0.0522388	0.0746269	0.283582	1
ENSG00000254272	3.08478	0	0.0125	0	0	0.025	0.0125	0.025	0.0125	0.075	0.8375	0	0	0	0	0.0266667	0	0	0.0133333	0.0666667	0.893333	0
ENSG00000163029	3.63769	0	0	0	0.0267857	0.0178571	0.0267857	0.0446429	0.0267857	0.0535714	0.803571	0	0	0.00819672	0.00819672	0.0163934	0.00819672	0.0163934	0.0245902	0.114754	0.803279	0
ENSG00000154099	0.621189	0.174419	0.0581395	0.0116279	0.0290698	0.0232558	0.0116279	0.0465116	0.104651	0.162791	0.377907	0.225275	0.021978	0.0274725	0.010989	0.0164835	0.0384615	0.032967	0.10989	0.0989011	0.417582	1
ENSG00000185739	-1.34266	0	0.0164609	0.00823045	0.0205761	0.0246914	0.0164609	0.0411523	0.115226	0.18107	0.576132	0	0.0212766	0.00851064	0.0212766	0.00851064	0.0212766	0.0680851	0.0680851	0.153191	0.629787	0
ENSG00000131446	-3.74191	0.056338	0.0774648	0.0352113	0.056338	0.0422535	0.0211268	0.0704225	0.105634	0.0985915	0.43662	0.0992366	0.0305344	0.0381679	0.0381679	0.0610687	0.0305344	0.0229008	0.0763359	0.0839695	0.519084	1
ENSG00000175471	-1.7675	0.675824	0.0714286	0.0384615	0.032967	0.021978	0.010989	0.0164835	0.0384615	0.010989	0.0824176	0.5	0.119565	0.0326087	0.0434783	0.0326087	0.0217391	0	0.0326087	0.0326087	0.184783	1
ENSG00000138829	-4.31689	0	0	0.025641	0.025641	0	0.025641	0.0512821	0.153846	0.0769231	0.641026	0	0	0.0243902	0	0.121951	0.0243902	0.0487805	0.097561	0.121951	0.560976	1
ENSG00000065361	-0.11415	0.0801527	0.0114504	0.0114504	0.00381679	0.019084	0.0152672	0.0343511	0.0496183	0.0839695	0.69084	0.038961	0.012987	0.00865801	0.004329	0.012987	0.004329	0.021645	0.0562771	0.0952381	0.744589	0
ENSG00000280649	-0.0794258	0.538462	0	0	0	0	0	0.0769231	0	0	0.384615	0.538462	0.0769231	0	0	0	0	0	0	0	0.384615	0
ENSG00000197766	-9.47939	0.164414	0.0653153	0.0720721	0.0563063	0.0743243	0.0608108	0.0810811	0.0765766	0.103604	0.245495	0.159664	0.0644258	0.0588235	0.10084	0.0896359	0.0448179	0.0840336	0.0812325	0.12605	0.190476	1
ENSG00000165507	0.302797	0.0578035	0.0867052	0.0462428	0.0231214	0.0751445	0.0462428	0.0462428	0.0693642	0.127168	0.421965	0.0920245	0.0306748	0.0674847	0.0552147	0.0184049	0.0184049	0.0429448	0.0736196	0.110429	0.490798	1
ENSG00000112118	2.0872	0.216867	0.0361446	0.0361446	0.0481928	0.108434	0.060241	0.0481928	0.060241	0.0361446	0.349398	0.128571	0	0.0142857	0.0571429	0.0714286	0.0285714	0.0571429	0.0428571	0.0285714	0.571429	0
ENSG00000231475	8.44049	0.105263	0.0350877	0.0350877	0	0.0526316	0.0877193	0.0701754	0.0175439	0.122807	0.473684	0.1	0.0875	0.0625	0.05	0.0375	0.05	0.0375	0.05	0.1375	0.3875	0
ENSG00000126883	-0.602243	0.0776699	0.0145631	0.00970874	0.0242718	0.00970874	0.00485437	0	0.0194175	0.101942	0.737864	0.111111	0.0185185	0.0138889	0.00925926	0.0138889	0.0138889	0.0324074	0.037037	0.138889	0.611111	1
ENSG00000117394	3.43444	0.260465	0.0186047	0.0325581	0.00930233	0.0930233	0.0511628	0.0651163	0.116279	0.102326	0.251163	0.230392	0.0147059	0.0196078	0.0147059	0.0147059	0.0147059	0.0294118	0.0588235	0.122549	0.480392	0
ENSG00000224650	0.709338	0.00574713	0.0287356	0.0402299	0.0172414	0.00574713	0.0114943	0.0689655	0.091954	0.16092	0.568966	0.00581395	0.0232558	0.0232558	0.0290698	0.0116279	0.0232558	0.0232558	0.0813953	0.156977	0.622093	0
ENSG00000005844	4.63924	0.0779817	0.0137615	0.0412844	0.0321101	0.0458716	0.0733945	0.133028	0.142202	0.215596	0.224771	0.0422535	0.028169	0.0469484	0.0422535	0.0375587	0.0422535	0.0516432	0.107981	0.131455	0.469484	1
ENSG00000199879	-0.885495	0.177515	0.0710059	0.0295858	0.00591716	0.0532544	0.0236686	0.0532544	0.0828402	0.106509	0.39645	0.105263	0.0723684	0.0460526	0.0197368	0.0197368	0.0460526	0.0526316	0.0855263	0.125	0.427632	0
ENSG00000174004	-6.82172	0.363636	0.132231	0.0247934	0.0743802	0.0578512	0.0330579	0.0247934	0.0165289	0.0413223	0.231405	0.447368	0.0921053	0.0131579	0.0657895	0.0394737	0.0263158	0.0131579	0.0394737	0.0657895	0.197368	1
ENSG00000121716	0.972163	0	0.00507614	0.00507614	0.0152284	0.0152284	0.0203046	0.00507614	0.0152284	0.0862944	0.832487	0	0.00520833	0	0.00520833	0	0.00520833	0.0260417	0.0208333	0.078125	0.859375	0
ENSG00000196372	-1.11816	0.345455	0.0363636	0	0.0242424	0.0242424	0.0121212	0.030303	0.0484848	0.0909091	0.387879	0.310345	0.0275862	0.0137931	0.0206897	0.0137931	0.0137931	0.0206897	0.0344828	0.103448	0.441379	1
ENSG00000159958	17.0789	0.159204	0.0746269	0.0298507	0.0497512	0.114428	0.129353	0.0895522	0.0995025	0.144279	0.109453	0.150407	0.0406504	0.0162602	0.0203252	0.0365854	0.0203252	0.0203252	0.0569106	0.134146	0.504065	0
ENSG00000181274	-1.80964	0.37234	0.0531915	0.0212766	0.0478723	0.037234	0.0531915	0.0531915	0.0904255	0.0851064	0.18617	0.341615	0.136646	0.0310559	0.00621118	0.0186335	0.0372671	0.0559006	0.068323	0.068323	0.236025	1
ENSG00000185418	0.0759315	0.292035	0.0176991	0	0.00884956	0.0353982	0.0176991	0.0176991	0.0265487	0.0176991	0.566372	0.226415	0.0188679	0.00943396	0.00943396	0.0188679	0.0377358	0	0.0377358	0.0566038	0.584906	0
ENSG00000253755	4.12644	0	0.00277008	0.00831025	0.00554017	0.0360111	0.0138504	0.0581717	0.0637119	0.105263	0.706371	0	0	0	0.00840336	0.00280112	0.00560224	0.00840336	0.0420168	0.120448	0.812325	0
ENSG00000248049	-2.66224	0.123077	0.0230769	0.00769231	0	0.0230769	0.00769231	0.0230769	0.0307692	0.0846154	0.676923	0.0625	0.00892857	0	0.00892857	0.00892857	0.0267857	0	0.0178571	0.0803571	0.785714	0
ENSG00000100714	0.794015	0.210843	0.0361446	0.0240964	0.0240964	0.0421687	0.0180723	0.0783133	0.0542169	0.0843373	0.427711	0.13245	0.0264901	0.0331126	0.0331126	0.0198675	0.0662252	0.0463576	0.0463576	0.0794702	0.516556	0
ENSG00000066336	-4.95079	0.449438	0.0449438	0.0337079	0.011236	0.011236	0.0337079	0.011236	0.0224719	0.0561798	0.325843	0.285714	0.0634921	0.031746	0.015873	0.047619	0.0634921	0	0.0952381	0.047619	0.349206	1
ENSG00000188002	-1.73837	0.168285	0.0226537	0.0291262	0.0323625	0.0582524	0.0453074	0.0582524	0.0938511	0.110032	0.381877	0.151408	0.028169	0.0387324	0.0457746	0.0422535	0.0457746	0.0633803	0.0809859	0.123239	0.380282	0
ENSG00000211947	6.2331	0.0422535	0.0422535	0.028169	0.028169	0.0140845	0.0140845	0.0422535	0.0704225	0.15493	0.56338	0.0375	0.0125	0.075	0.0375	0.05	0.0125	0.0375	0.0625	0.0875	0.5875	0
ENSG00000073921	-1.32213	0.314286	0.0285714	0	0	0.0285714	0	0	0	0.0571429	0.571429	0.366667	0	0.0333333	0	0	0	0.0333333	0	0	0.566667	1
ENSG00000050327	-4.49229	0.0273973	0.0547945	0.0273973	0.0136986	0.0136986	0	0.0821918	0.0547945	0.123288	0.60274	0.0909091	0.0151515	0	0	0	0.030303	0.0151515	0.0454545	0.0757576	0.727273	0
ENSG00000165672	-3.66581	0.108696	0	0	0.00543478	0.0217391	0.0271739	0.048913	0.076087	0.11413	0.597826	0.0722892	0	0.0060241	0.0240964	0.0421687	0.0120482	0.0542169	0.0542169	0.13253	0.60241	1
ENSG00000103966	1.16694	0.420561	0.00934579	0.0186916	0.0373832	0.0280374	0	0.0186916	0.0280374	0.0747664	0.364486	0.294118	0.0117647	0	0.0235294	0.0235294	0	0.0352941	0.0117647	0.0588235	0.541176	1
ENSG00000100364	-3.97897	0.142105	0.0210526	0.0473684	0.0157895	0.0473684	0.0105263	0.0315789	0.0526316	0.126316	0.505263	0.10625	0.05	0.03125	0.01875	0.05625	0.0375	0.0375	0.0375	0.11875	0.50625	1
ENSG00000021300	2.4372	0.0423729	0.0254237	0.0169492	0.0254237	0.0508475	0.0423729	0.0508475	0.0550847	0.101695	0.588983	0.0218341	0.00873362	0.0131004	0.0305677	0.0480349	0.0218341	0.0393013	0.0611354	0.104803	0.650655	0
ENSG00000158488	-1.64982	0.0105263	0	0	0.0210526	0.0315789	0	0.0210526	0.0105263	0.0526316	0.852632	0.010989	0	0.010989	0.010989	0	0.010989	0.010989	0	0.043956	0.901099	1
ENSG00000152454	-0.768868	0.195364	0.0298013	0.00993377	0.00662252	0.0298013	0.00331126	0.0198675	0.0331126	0.119205	0.55298	0.0745098	0.00784314	0	0.0156863	0.0235294	0.00784314	0.0313725	0.0666667	0.0862745	0.686275	0
ENSG00000270299	-2.26452	0.5625	0.0681818	0.0795455	0.0397727	0.0170455	0.0113636	0.0227273	0.0340909	0.0340909	0.130682	0.401709	0.145299	0.0854701	0.00854701	0.042735	0.017094	0.025641	0.0598291	0.034188	0.179487	1
ENSG00000206924	0.826934	0	0	0	0	0.0078125	0	0.0078125	0	0.0546875	0.929688	0	0	0	0	0	0	0.00787402	0.015748	0.0314961	0.944882	0
ENSG00000196405	-0.0910744	0.445693	0.0299625	0.0149813	0.0262172	0.0262172	0.0262172	0.0337079	0.0374532	0.082397	0.277154	0.166667	0.0229885	0.0344828	0.0172414	0.0517241	0.0229885	0.0402299	0.0517241	0.109195	0.482759	0
ENSG00000159176	0.39137	0.306452	0.0322581	0	0.00806452	0.0483871	0.0241935	0.0564516	0.0564516	0.0887097	0.379032	0.178218	0.019802	0.00990099	0.019802	0.019802	0.039604	0.029703	0.0693069	0.0594059	0.554455	1
ENSG00000251546	21.6024	0.0769231	0	0.0769231	0.0769231	0	0.153846	0.0769231	0.0769231	0	0.461538	0	0	0	0	0.0833333	0	0	0.25	0.166667	0.5	0
ENSG00000213557	4.64289	0	0	0	0.0185185	0.0185185	0.037037	0.0185185	0.037037	0.166667	0.703704	0	0	0	0	0.0188679	0	0	0.0566038	0.0566038	0.867925	1
ENSG00000106348	-4.7465	0.12037	0.037037	0.0555556	0.0648148	0.0787037	0.0648148	0.0277778	0.0509259	0.0694444	0.430556	0.139785	0.0698925	0.0591398	0.0537634	0.0268817	0.0107527	0.0215054	0.0645161	0.107527	0.446237	1
ENSG00000103381	-2.23104	0.0891089	0.019802	0.00990099	0.0247525	0.029703	0.0148515	0.0346535	0.0792079	0.128713	0.569307	0.0652174	0.0217391	0.0163043	0.00543478	0.0217391	0.0108696	0.0380435	0.048913	0.119565	0.652174	1
ENSG00000163492	9.25194	0.133333	0.0222222	0.0222222	0.0444444	0.0666667	0.0222222	0.0444444	0.0666667	0.0666667	0.511111	0.130435	0	0	0	0.0652174	0.0434783	0.0652174	0.0217391	0.0652174	0.608696	0
ENSG00000064763	-2.91013	0.570423	0.0704225	0.0211268	0.056338	0.0211268	0.0211268	0.0352113	0.0140845	0.00704225	0.183099	0.328767	0.0958904	0.0410959	0.109589	0.0410959	0.0273973	0	0.0136986	0.0547945	0.287671	1
ENSG00000223705	2.98412	0	0.037037	0	0	0.0185185	0	0.037037	0	0.111111	0.796296	0.0483871	0.0322581	0	0.016129	0	0.016129	0.0483871	0.0483871	0.0967742	0.693548	0
ENSG00000222078	-7.95605	0	0	0	0	0.011236	0.011236	0.0449438	0.0337079	0.011236	0.88764	0	0.0119048	0	0.0238095	0	0.0238095	0.047619	0.0357143	0.154762	0.702381	0
ENSG00000211679	11.3149	0	0	0.02	0.04	0.03	0.09	0.02	0.14	0.13	0.53	0	0.00917431	0.00917431	0.00917431	0.00917431	0	0	0.0275229	0.0275229	0.908257	0
ENSG00000198168	1.82123	0.413043	0.0217391	0.0108696	0.0217391	0.0217391	0.0217391	0.0108696	0.0217391	0.0652174	0.391304	0.234568	0.0493827	0.0123457	0	0.037037	0	0.0493827	0.0493827	0.037037	0.530864	0
ENSG00000275458	-4.70962	0.0253807	0.0304569	0.035533	0.0253807	0.0152284	0.00507614	0.0406091	0.101523	0.258883	0.461929	0.076087	0.0271739	0.0108696	0.0326087	0.0108696	0.0163043	0.0271739	0.0652174	0.103261	0.630435	1
ENSG00000083720	-0.627232	0.256545	0.115183	0.026178	0.0157068	0.026178	0.052356	0.026178	0.026178	0.052356	0.403141	0.186441	0.124294	0.0508475	0.0338983	0.0282486	0.0169492	0.0112994	0.0508475	0.0847458	0.412429	0
ENSG00000281398	-0.0224105	0.221311	0.0737705	0.0655738	0.0491803	0.0983607	0.0655738	0.106557	0.106557	0.0737705	0.139344	0.201923	0.0865385	0.0384615	0.0673077	0.0384615	0.0576923	0.0673077	0.0769231	0.0961538	0.269231	0
ENSG00000003249	-2.0793	0.44964	0.100719	0.0647482	0.00719424	0.0359712	0.00719424	0.00719424	0.0395683	0.0467626	0.241007	0.367347	0.117347	0.0255102	0.0153061	0.00510204	0.0204082	0.00510204	0.0153061	0.0765306	0.352041	0
ENSG00000135127	-0.169632	0.489362	0.035461	0.0212766	0.0212766	0.0212766	0	0.0141844	0.0638298	0.0425532	0.29078	0.496454	0.0212766	0.0141844	0.0141844	0.0212766	0.0141844	0.0212766	0.0780142	0.0992908	0.219858	0
ENSG00000254395	1.32608	0.00934579	0.0186916	0	0.0934579	0.11215	0.0654206	0.0654206	0.158879	0.140187	0.336449	0.00917431	0.0183486	0.0275229	0.0733945	0.0642202	0.0825688	0.100917	0.155963	0.119266	0.348624	0
ENSG00000263366	3.14188	0.168571	0.125714	0.02	0.0428571	0.0514286	0.0542857	0.0685714	0.0457143	0.0714286	0.351429	0.109333	0.133333	0.0586667	0.0773333	0.0666667	0.04	0.016	0.0506667	0.0613333	0.386667	0
ENSG00000160746	-2.41195	0.361582	0.039548	0.0621469	0.0621469	0.0338983	0.0225989	0.0225989	0.0225989	0.0112994	0.361582	0.275362	0.0507246	0.0652174	0.0797101	0.0289855	0.00724638	0.0217391	0.0289855	0.0507246	0.391304	1
ENSG00000145390	-2.02561	0.394737	0.105263	0.0263158	0.0394737	0.0131579	0	0	0.0394737	0.0263158	0.355263	0.315789	0.0701754	0.0701754	0.0526316	0	0.0175439	0.0350877	0.0175439	0.0175439	0.403509	0
ENSG00000117643	-1.44753	0.528302	0.113208	0.0424528	0.0424528	0.0424528	0.0283019	0.0424528	0.0377358	0.0518868	0.0707547	0.516129	0.0516129	0.0516129	0.0387097	0.0580645	0.0516129	0.0322581	0.0322581	0.083871	0.083871	1
ENSG00000169031	-0.579985	0.666667	0.0666667	0.0133333	0.0133333	0.0266667	0	0.0133333	0.0266667	0.0266667	0.146667	0.646617	0.0676692	0.0075188	0.0225564	0.0225564	0.0075188	0.0150376	0.0300752	0	0.180451	0
ENSG00000255197	-4.63536	0.211454	0.030837	0.0264317	0.0132159	0.00440529	0.0132159	0.0264317	0.0484581	0.123348	0.502203	0.183673	0.0357143	0.0306122	0.0306122	0.00510204	0.0204082	0.0204082	0.0408163	0.0969388	0.535714	1
ENSG00000270157	-2.85878	0	0.0138889	0.0138889	0.0138889	0.0138889	0.0138889	0.0416667	0.0208333	0.0833333	0.784722	0.00719424	0.0215827	0.0143885	0.0143885	0.00719424	0.00719424	0.0143885	0.0359712	0.0503597	0.827338	0
ENSG00000267296	-6.83977	0.69469	0.0707965	0.0265487	0.00884956	0.00884956	0.00442478	0.00663717	0.0199115	0.0376106	0.121681	0.630303	0.0545455	0.0545455	0.0363636	0.00606061	0.0121212	0.0121212	0.030303	0.0181818	0.145455	1
ENSG00000175489	-4.93657	0.0801394	0.00696864	0.0139373	0.0174216	0.00696864	0.0139373	0.0313589	0.0592334	0.12892	0.641115	0.0588235	0.0294118	0.0220588	0.00735294	0.0183824	0.0294118	0.0477941	0.0661765	0.139706	0.580882	1
ENSG00000166086	0.908875	0.167702	0.0869565	0.0372671	0.0372671	0.0496894	0.0621118	0.0621118	0.0372671	0.0621118	0.397516	0.21118	0.0559006	0.0310559	0.0372671	0.0310559	0.0310559	0.0496894	0.0496894	0.0931677	0.409938	0
ENSG00000226128	5.31879	0	0.00970874	0	0.00970874	0.00970874	0.00970874	0.0291262	0.0582524	0.126214	0.747573	0	0	0	0.00990099	0.00990099	0	0	0.00990099	0.019802	0.950495	1
ENSG00000185745	-1.70678	0	0.0125	0.0125	0	0.025	0.025	0.025	0.0375	0.075	0.7875	0.0131579	0.0131579	0.0263158	0.0131579	0.0394737	0.0131579	0.0131579	0.0131579	0.118421	0.736842	1
ENSG00000216285	-2.54592	0	0	0	0	0	0	0.023622	0.0551181	0.0944882	0.826772	0	0	0	0	0.00819672	0	0.0163934	0.0819672	0.221311	0.672131	1
ENSG00000112715	-1.96959	0.469136	0.00617284	0.0123457	0	0.0308642	0.0123457	0.0246914	0.0185185	0.123457	0.302469	0.338843	0.0330579	0.0247934	0.0247934	0.0413223	0.00826446	0.0330579	0.0909091	0.0826446	0.322314	1
ENSG00000269404	36.2646	0.169811	0.0754717	0.0424528	0.0660377	0.0613208	0.0518868	0.103774	0.150943	0.141509	0.136792	0.037931	0.0137931	0.0103448	0.0137931	0.0551724	0.0275862	0.0586207	0.0862069	0.12069	0.575862	0
ENSG00000161791	0.671051	0.338462	0.0153846	0.00769231	0.0153846	0.0307692	0.00769231	0.0384615	0.0538462	0.1	0.392308	0.310078	0.0232558	0.0155039	0.0155039	0	0.0232558	0.0310078	0.0310078	0.0775194	0.472868	0
ENSG00000140009	-1.86832	0.223077	0.00769231	0.00769231	0.0153846	0	0	0.00769231	0.00769231	0.0230769	0.707692	0.149123	0.0350877	0	0	0	0.00877193	0.00877193	0.00877193	0.0350877	0.754386	0
ENSG00000011422	-5.64256	0.243523	0.0414508	0.015544	0.00518135	0.0362694	0.0362694	0.0207254	0.0569948	0.0932642	0.450777	0.210526	0.0263158	0.0197368	0.0263158	0.0328947	0.0197368	0.0394737	0.0592105	0.0657895	0.5	1
ENSG00000261371	-7.78696	0.106509	0.0532544	0.0177515	0.0177515	0.0295858	0.0118343	0.035503	0.0414201	0.0532544	0.633136	0.0486111	0.0277778	0.0138889	0.0138889	0.0416667	0.0208333	0.0277778	0.0555556	0.0972222	0.652778	1
ENSG00000179163	-3.83811	0.206522	0.048913	0.0434783	0.0326087	0.048913	0.0380435	0.0652174	0.0543478	0.119565	0.342391	0.230303	0.0363636	0.0363636	0.0484848	0.0545455	0.0484848	0.0545455	0.0848485	0.0727273	0.333333	1
ENSG00000120318	-3.80556	0.26455	0.047619	0.047619	0.021164	0.0634921	0.010582	0.037037	0.047619	0.10582	0.354497	0.166667	0.0347222	0.0347222	0.0347222	0.0486111	0.0277778	0.0555556	0.0347222	0.0972222	0.465278	1
ENSG00000173221	-3.51215	0.0594059	0.0693069	0.0594059	0.049505	0.029703	0.029703	0.039604	0.0693069	0.108911	0.485149	0.0588235	0.0588235	0.0235294	0.0117647	0.0352941	0.0235294	0.0352941	0.105882	0.0823529	0.564706	1
ENSG00000114854	-1.69976	0.111111	0.00966184	0.0289855	0.0241546	0.0338164	0.0144928	0.0289855	0.0724638	0.115942	0.560386	0.078534	0.0157068	0.0157068	0.0418848	0.0209424	0.0418848	0.0209424	0.0680628	0.0942408	0.602094	0
ENSG00000223965	-0.694642	0	0	0	0	0.0229008	0	0.00763359	0.0610687	0.0687023	0.839695	0	0	0	0	0	0.00775194	0.0155039	0.0465116	0.124031	0.806202	0
ENSG00000230457	-2.58487	0	0	0	0	0.0123457	0	0	0.0123457	0.0246914	0.950617	0	0.0121951	0.0121951	0	0.0121951	0.0121951	0.0121951	0.0243902	0.0609756	0.853659	0
ENSG00000183624	9.62067	0.297468	0.0822785	0.0696203	0.056962	0.0253165	0.0316456	0.0126582	0.0379747	0.0822785	0.303797	0.217949	0.0128205	0.00641026	0.00641026	0.0128205	0.0128205	0.00641026	0.0705128	0.128205	0.525641	0
ENSG00000224373	-2.96649	0.0985915	0.0985915	0.084507	0.056338	0.0704225	0.0140845	0.028169	0.112676	0.056338	0.380282	0.140845	0.0985915	0.0422535	0.0422535	0.084507	0.056338	0.0422535	0.0704225	0.140845	0.28169	0
ENSG00000069020	-0.0489174	0.518519	0.0518519	0.0222222	0	0.0148148	0.0148148	0.0296296	0.0296296	0.0592593	0.259259	0.433628	0.0176991	0.0265487	0.0176991	0.0176991	0.00884956	0.00884956	0.0973451	0.0973451	0.274336	0
ENSG00000104660	-0.657702	0.352941	0.0420168	0.0252101	0.0252101	0.0336134	0	0.0504202	0.0252101	0.0756303	0.369748	0.364407	0.0169492	0.0677966	0.0254237	0.0169492	0	0.0338983	0.0423729	0.0847458	0.347458	1
ENSG00000159128	-13.5709	0.197248	0.0917431	0.0229358	0.0137615	0.0779817	0.0504587	0.0688073	0.0642202	0.110092	0.302752	0.325926	0.0814815	0.0666667	0.0740741	0.0518519	0.0296296	0.0444444	0.0518519	0.0740741	0.2	1
ENSG00000254876	0.521185	0.20765	0.0437158	0.0163934	0.010929	0.0382514	0.0273224	0.010929	0.0601093	0.0710383	0.513661	0.16568	0.0236686	0.0118343	0.0236686	0.0236686	0.0118343	0.0118343	0.0414201	0.118343	0.568047	0
ENSG00000237765	-6.39482	0.228916	0.0240964	0	0	0	0	0.0120482	0.0120482	0.13253	0.590361	0.213333	0.0533333	0.0266667	0.0266667	0.04	0.04	0.08	0.106667	0.0533333	0.36	1
ENSG00000153885	-2.53764	0.322449	0.0571429	0.0326531	0.0244898	0.044898	0.0612245	0.0367347	0.0938776	0.077551	0.24898	0.231579	0.0526316	0.0473684	0.0526316	0.1	0.0473684	0.0526316	0.0842105	0.0736842	0.257895	1
ENSG00000106617	-1.49387	0.390374	0.0855615	0.0160428	0.0481283	0.0320856	0.0374332	0.0106952	0.0534759	0.0588235	0.26738	0.307692	0.048951	0.0769231	0.041958	0.041958	0.020979	0.013986	0.041958	0.041958	0.363636	1
ENSG00000157483	1.70554	0.403974	0.0463576	0.0397351	0.00662252	0.0397351	0.00662252	0.00662252	0.0529801	0.0463576	0.350993	0.29771	0.0458015	0.00763359	0.0229008	0.0229008	0.00763359	0.0152672	0.0152672	0.0305344	0.534351	0
ENSG00000155657	-7.27284	0	0	0	0.0166667	0.0166667	0.0333333	0	0.0666667	0.1	0.766667	0	0	0.015625	0.046875	0.03125	0.015625	0	0.03125	0.21875	0.640625	0
ENSG00000171992	0.177135	0	0.0134529	0	0.0134529	0.0493274	0.0179372	0.0627803	0.0493274	0.161435	0.632287	0.00943396	0.0283019	0.00471698	0.00943396	0.0188679	0	0.0141509	0.0660377	0.160377	0.688679	0
ENSG00000197381	-0.71616	0.265176	0.0223642	0.0159744	0.0191693	0.0223642	0.00958466	0.0191693	0.0223642	0.086262	0.517572	0.274247	0.0234114	0.00668896	0.0100334	0.0167224	0.00668896	0.0200669	0.00668896	0.103679	0.531773	0
ENSG00000211946	-3.04438	0	0	0.00649351	0.012987	0.0519481	0.025974	0.0454545	0.116883	0.233766	0.506494	0	0	0	0.0316456	0.0253165	0.0379747	0.0696203	0.139241	0.221519	0.474684	0
ENSG00000188171	1.64092	0.125749	0.0359281	0.0239521	0.0179641	0.0179641	0.0299401	0.00598802	0.0299401	0.0838323	0.628743	0.0677966	0.0282486	0.00564972	0.0621469	0.039548	0.0169492	0.0508475	0.0508475	0.0677966	0.610169	0
ENSG00000235688	-2.31483	0.401993	0.116279	0.0431894	0.0465116	0.0332226	0.0398671	0.0332226	0.0299003	0.0564784	0.199336	0.363248	0.0897436	0.0299145	0.042735	0.025641	0.0470085	0.0299145	0.0470085	0.0384615	0.286325	0
ENSG00000135976	1.41082	0.327869	0.0163934	0	0	0.0163934	0.0163934	0.0327869	0.0655738	0.114754	0.409836	0.220339	0	0	0.0169492	0.0338983	0.0338983	0	0.0677966	0.0847458	0.542373	0
ENSG00000211943	0.0128366	0.0512821	0.0512821	0	0.0769231	0.025641	0	0.025641	0.128205	0.0769231	0.564103	0.0465116	0.0465116	0	0	0.0465116	0.0465116	0.0930233	0.0930233	0.162791	0.465116	0
ENSG00000235488	-1.43595	0.448276	0.103448	0.0229885	0.045977	0.0114943	0.0114943	0.0114943	0.091954	0.0344828	0.218391	0.484375	0	0.046875	0.03125	0.015625	0.03125	0.015625	0.125	0.078125	0.171875	1
ENSG00000162298	9.14197	0.270833	0.0833333	0.0416667	0.0555556	0.0416667	0.0347222	0.0138889	0.0625	0.0555556	0.340278	0.169697	0.0727273	0.0545455	0.0363636	0.0424242	0	0.0484848	0.0424242	0.0545455	0.478788	0
ENSG00000259704	-4.72367	0.05	0.0545455	0.0272727	0.0227273	0.0272727	0.0227273	0.0272727	0.0818182	0.122727	0.563636	0.0555556	0.010101	0.020202	0.0353535	0.030303	0.0252525	0.0606061	0.0606061	0.116162	0.585859	1
ENSG00000125245	0.72994	0	0.0196078	0.0588235	0.0392157	0.0196078	0.0196078	0.0588235	0.0196078	0.117647	0.647059	0.0204082	0.0408163	0	0	0	0.0204082	0.0204082	0.0612245	0.142857	0.693878	0
ENSG00000171150	-0.95274	0.407407	0.00925926	0.0185185	0	0.0185185	0	0	0.00925926	0.0925926	0.444444	0.347826	0	0	0	0.0434783	0	0.0108696	0.0217391	0.0869565	0.48913	0
ENSG00000175643	4.27473	0.00324675	0.00649351	0	0.00324675	0	0.00649351	0.0292208	0.0779221	0.246753	0.626623	0	0.00664452	0	0	0.0166113	0	0.00996678	0.0299003	0.0564784	0.880399	0
ENSG00000128268	-0.245206	0.174061	0.0511945	0.0170648	0.0204778	0.0307167	0.0238908	0.0511945	0.0784983	0.0819113	0.47099	0.15	0.0535714	0.025	0.025	0.0285714	0.0142857	0.0357143	0.0392857	0.128571	0.5	0
ENSG00000118513	-0.996065	0.821053	0.0210526	0.0105263	0	0	0	0.0105263	0.0315789	0.0105263	0.0947368	0.73913	0.0434783	0	0	0.0217391	0	0	0	0.0869565	0.108696	1
ENSG00000196912	1.25781	0.402597	0.012987	0	0	0	0	0	0.0519481	0.103896	0.428571	0.367089	0.0126582	0	0	0	0.0126582	0	0.0126582	0.0379747	0.556962	0
ENSG00000156052	-2.52679	0.827751	0.0717703	0.0191388	0	0.0143541	0.0143541	0.00956938	0	0.0191388	0.0239234	0.851485	0.0594059	0.039604	0.00990099	0	0.00990099	0	0	0.00990099	0.019802	1
ENSG00000160588	-2.26807	0.156863	0.0196078	0	0.0196078	0.0196078	0.0196078	0.0196078	0.0196078	0.0196078	0.705882	0.176471	0.0588235	0.0196078	0.0196078	0	0.0392157	0	0	0.0196078	0.666667	1
ENSG00000135124	-2.58325	0.101215	0.0202429	0.0283401	0.0283401	0.0202429	0	0.0202429	0.0242915	0.0688259	0.688259	0.113043	0.0173913	0.00869565	0.0130435	0.00434783	0.0217391	0.026087	0.0391304	0.126087	0.630435	1
ENSG00000147883	-0.301201	0.638418	0.0734463	0.0282486	0.0564972	0.0338983	0.0225989	0.0282486	0.0225989	0.0282486	0.0677966	0.530303	0.0833333	0.0606061	0.0227273	0.0530303	0.0151515	0.0378788	0.0454545	0.0606061	0.0909091	1
ENSG00000218690	-1.33886	0.641304	0.119565	0.0217391	0.0326087	0.0652174	0.0108696	0	0.0217391	0	0.0869565	0.675676	0.108108	0.0405405	0.0540541	0.0135135	0	0	0	0	0.108108	0
ENSG00000175893	4.72951	0.228571	0.0428571	0.0428571	0.0571429	0.0571429	0.0142857	0.0571429	0.0285714	0.0285714	0.442857	0.1875	0.0375	0.05	0.05	0.0625	0.025	0.0125	0.025	0.075	0.475	0
ENSG00000224397	-6.53479	0	0.00471698	0.00471698	0	0.00471698	0.00471698	0.0283019	0.0613208	0.174528	0.716981	0.00985222	0.00492611	0.00985222	0.0147783	0.0246305	0.0344828	0.044335	0.0689655	0.182266	0.605911	1
ENSG00000178537	-3.61994	0.0676329	0.0241546	0.00483092	0.0338164	0.0386473	0.0241546	0.0144928	0.0434783	0.0772947	0.671498	0.0765306	0.0255102	0.0357143	0.0204082	0.0204082	0.0153061	0.0255102	0.0459184	0.0561224	0.678571	1
ENSG00000256723	18.0543	0.0416667	0.0416667	0.0138889	0.0277778	0.0416667	0.0555556	0.0138889	0.138889	0.180556	0.444444	0	0	0	0	0.0428571	0.0142857	0.0142857	0.0571429	0.0285714	0.842857	0
ENSG00000173207	-1.18014	0.222222	0.0296296	0.0444444	0.0222222	0.0444444	0.00740741	0.0444444	0.0222222	0.0666667	0.496296	0.144068	0.0508475	0.0423729	0.0169492	0.0169492	0.0254237	0.059322	0.0508475	0.127119	0.466102	0
ENSG00000187498	-4.52846	0.60515	0.180258	0.0450644	0.0364807	0.00643777	0.00858369	0.00643777	0.0257511	0.0150215	0.0708155	0.692857	0.0571429	0.0178571	0.00357143	0.025	0.0107143	0.0214286	0.0214286	0.0285714	0.121429	0
ENSG00000106952	0.663873	0.148649	0.0810811	0.0135135	0.027027	0.108108	0.0135135	0.0135135	0.0135135	0.162162	0.418919	0.0819672	0	0.0163934	0.0327869	0.0163934	0.0163934	0.0163934	0.0491803	0.163934	0.606557	1
ENSG00000259668	0.0988263	0	0	0	0.0142857	0	0	0	0.0571429	0.0428571	0.885714	0	0	0	0.0422535	0.028169	0	0	0.0422535	0.0704225	0.816901	1
ENSG00000140391	5.27045	0.0582524	0.0291262	0.00970874	0.0291262	0.0194175	0.0194175	0.00970874	0.0485437	0.116505	0.660194	0.139344	0.0163934	0.0327869	0.0163934	0.0163934	0	0.0163934	0.0327869	0.0737705	0.655738	0
ENSG00000225231	1.83361	0.00900901	0.00900901	0.00900901	0.027027	0.018018	0.0540541	0.135135	0.198198	0.0810811	0.459459	0.0176991	0.0176991	0.00884956	0.00884956	0.00884956	0.0530973	0.115044	0.150442	0.20354	0.415929	1
ENSG00000147813	-3.60704	0.121655	0.0437956	0.0145985	0.0243309	0.0364964	0.0340633	0.0364964	0.0218978	0.0900243	0.576642	0.172152	0.0177215	0.0151899	0.0202532	0.0329114	0.0202532	0.0303797	0.0405063	0.0886076	0.562025	1
ENSG00000237343	2.58908	0.26	0.07	0	0.04	0.03	0	0.02	0.02	0.03	0.53	0.1	0.0111111	0.0111111	0.0111111	0.0111111	0.0111111	0.0111111	0.0333333	0.0444444	0.755556	0
ENSG00000144468	1.75979	0.246305	0.044335	0.044335	0.0492611	0.0246305	0	0.00985222	0.0197044	0.118227	0.44335	0.198953	0.026178	0.0471204	0.0209424	0.0104712	0	0.0157068	0.0418848	0.0575916	0.581152	0
ENSG00000151623	-0.549504	0.914439	0.0213904	0.0160428	0	0.00534759	0.0106952	0.0160428	0	0	0.0160428	0.867347	0.0204082	0.0102041	0.0204082	0.0306122	0.0102041	0	0	0.0102041	0.0306122	0
ENSG00000116574	-3.54612	0.425439	0.118421	0.0526316	0.00877193	0.00438596	0.0131579	0.0219298	0.0219298	0.0701754	0.263158	0.266187	0.100719	0.0431655	0.00719424	0.0503597	0.00719424	0.028777	0.057554	0.0863309	0.352518	1
ENSG00000222610	-0.229601	0	0	0	0	0	0	0	0.0338983	0.0677966	0.898305	0	0	0	0	0	0	0.0153846	0.0153846	0.0307692	0.938462	0
ENSG00000248323	-6.1001	0.0671642	0.0149254	0	0.0223881	0.0223881	0.0223881	0.0298507	0.0298507	0.0895522	0.701493	0.0252101	0.00840336	0.0252101	0.0252101	0.0588235	0.00840336	0.0168067	0.0588235	0.117647	0.655462	1
ENSG00000056972	-3.20991	0.1	0.147059	0.0470588	0.0705882	0.0235294	0.0176471	0.0235294	0.0176471	0.0647059	0.488235	0.062069	0.117241	0.0482759	0.0482759	0.0275862	0.0344828	0.00689655	0.0275862	0.0413793	0.586207	0
ENSG00000124508	-10.1472	0.102804	0.0186916	0.0186916	0.00934579	0	0.00934579	0.0186916	0.0280374	0.0654206	0.728972	0.115789	0.0315789	0.0105263	0.0315789	0.0210526	0	0.0210526	0.0947368	0.115789	0.557895	0
ENSG00000123096	0.880996	0.577982	0.100917	0.0458716	0.0275229	0.0642202	0	0.00917431	0.00917431	0.0183486	0.146789	0.561224	0.0612245	0.0306122	0.0204082	0.0510204	0.0306122	0	0.0102041	0.0306122	0.204082	0
ENSG00000105514	-4.09746	0.0984456	0.0362694	0.0414508	0.0414508	0.0362694	0.0310881	0.0310881	0.0621762	0.103627	0.518135	0.0613497	0.0245399	0.0184049	0.0552147	0.0736196	0.0306748	0.0245399	0.104294	0.153374	0.453988	1
ENSG00000278918	4.06907	0.0288462	0.0384615	0.0721154	0.0625	0.0144231	0.0192308	0.0288462	0.0817308	0.115385	0.538462	0.0304569	0.0101523	0.035533	0.0101523	0.0253807	0.0253807	0.0406091	0.071066	0.121827	0.629442	1
ENSG00000184060	0.547131	0.0538117	0.0044843	0.00896861	0.00896861	0.0672646	0.0224215	0.0044843	0.058296	0.0762332	0.695067	0.0614035	0.00438596	0.0131579	0.00438596	0.0131579	0.0175439	0.0131579	0.0350877	0.0745614	0.763158	1
ENSG00000099860	-0.867899	0.464481	0.0546448	0.0382514	0.0491803	0.0819672	0.0382514	0.0546448	0.0218579	0.0382514	0.15847	0.433962	0.0880503	0.0691824	0.0314465	0.0503145	0.0251572	0.0188679	0.0314465	0.0628931	0.188679	1
ENSG00000234202	0.445484	0	0	0	0	0	0	0	0.0288462	0.0865385	0.884615	0	0	0	0	0	0	0.0176991	0.0176991	0.0707965	0.893805	1
ENSG00000127743	0.782741	0	0	0	0.00561798	0.011236	0.0168539	0.011236	0.0898876	0.174157	0.691011	0	0.00561798	0	0.011236	0.011236	0	0.0393258	0.0617978	0.168539	0.702247	0
ENSG00000215533	-11.3736	0.0183486	0	0.00917431	0	0.0366972	0	0	0.0458716	0.0917431	0.798165	0.0196078	0.0294118	0.0196078	0.0294118	0.00980392	0	0.0392157	0.0686275	0.186275	0.598039	1
ENSG00000231680	-10.012	0.0287081	0.0334928	0.00956938	0.0191388	0.0334928	0.0143541	0.0287081	0.062201	0.124402	0.645933	0.0673575	0.0362694	0.0310881	0.0310881	0.0569948	0.0259067	0.015544	0.0362694	0.0829016	0.61658	1
ENSG00000250850	8.54898	0.246073	0.146597	0.141361	0.078534	0.0942408	0.0575916	0.0575916	0.0942408	0.026178	0.0575916	0.303191	0.101064	0.0425532	0.0797872	0.0319149	0.0212766	0.0212766	0.037234	0.0585106	0.303191	0
ENSG00000183773	-3.26629	0.161435	0.0538117	0.0358744	0.00896861	0.0403587	0.0224215	0.0493274	0.0627803	0.0986547	0.466368	0.154639	0.0360825	0.0206186	0.0154639	0.0309278	0.0154639	0.0463918	0.0824742	0.103093	0.494845	1
ENSG00000168476	-9.93247	0.233503	0.0507614	0.0406091	0.0304569	0.0203046	0.035533	0.0507614	0.0659898	0.106599	0.365482	0.248276	0.0758621	0.0344828	0.0275862	0.0344828	0.0137931	0.0413793	0.0827586	0.0965517	0.344828	1
ENSG00000274949	-11.2796	0.0540541	0.027027	0.027027	0.0108108	0.00540541	0	0.0162162	0.0324324	0.0810811	0.745946	0.0136054	0.0204082	0.0204082	0.0136054	0.0408163	0	0.0612245	0.0544218	0.0816327	0.693878	1
ENSG00000182782	-7.15017	0.00440529	0.00440529	0.00440529	0.00440529	0.00440529	0.00881057	0.030837	0.0352423	0.105727	0.797357	0.0140845	0.00938967	0.0187793	0.028169	0.00469484	0.00469484	0.0234742	0.0422535	0.0938967	0.760563	1
ENSG00000130429	-0.781886	0.127517	0.0167785	0.0167785	0.0201342	0.0201342	0.0201342	0.0402685	0.0738255	0.0939597	0.57047	0.123675	0.0176678	0.00353357	0.0106007	0.0141343	0.0424028	0.0353357	0.0989399	0.113074	0.540636	1
ENSG00000093010	-0.740711	0.288462	0.0288462	0.0336538	0.0288462	0.00961538	0.0144231	0.0192308	0.0673077	0.0961538	0.413462	0.144578	0.0361446	0.0120482	0.0180723	0.0361446	0.0180723	0.0301205	0.0722892	0.120482	0.512048	1
ENSG00000207105	-0.972511	0	0	0	0	0	0.0232558	0	0	0.0465116	0.930233	0	0	0	0	0	0	0.0232558	0.0232558	0.0465116	0.906977	0
ENSG00000233276	-3.6396	0.218085	0.0159574	0	0.0212766	0.0319149	0.0159574	0.0265957	0.037234	0.106383	0.526596	0.181287	0.0116959	0.0175439	0.0350877	0.0292398	0.0292398	0.0643275	0.0526316	0.111111	0.467836	1
ENSG00000144655	-0.287603	0.335135	0.0324324	0.0324324	0.00540541	0.0216216	0.0108108	0.0108108	0.00540541	0.0540541	0.491892	0.258621	0.0402299	0.0517241	0.0402299	0.0229885	0	0.0402299	0.045977	0.0229885	0.477011	1
ENSG00000197956	-8.40582	0.137725	0.0538922	0.0179641	0.011976	0.0179641	0.00598802	0.0479042	0.0479042	0.125749	0.532934	0.161972	0.0140845	0.0352113	0.0211268	0.0140845	0.0211268	0.0633803	0.105634	0.112676	0.450704	1
ENSG00000004399	-2.53035	0.550388	0.0387597	0.0271318	0.0387597	0.0271318	0.0310078	0.0155039	0.0697674	0.0736434	0.127907	0.431034	0.0517241	0.0632184	0.0344828	0.045977	0.045977	0.0402299	0.045977	0.0804598	0.16092	1
ENSG00000057252	-3.27889	0.142077	0.0327869	0.0382514	0.0437158	0.0327869	0.0382514	0.0327869	0.0710383	0.0819672	0.486339	0.138365	0.0377358	0.00628931	0.00628931	0.0377358	0.0251572	0.0566038	0.0566038	0.0943396	0.540881	1
ENSG00000234444	-3.39331	0.241379	0.0344828	0	0.0229885	0.0344828	0.0344828	0.0689655	0.0574713	0.0804598	0.425287	0.282353	0.0470588	0.0117647	0.0117647	0.0235294	0.0470588	0.0823529	0.0705882	0.141176	0.282353	0
ENSG00000259772	22.3805	0.0703125	0.03125	0.0078125	0.0078125	0.0234375	0.0546875	0.109375	0.164062	0.1875	0.34375	0.020979	0.00699301	0	0.027972	0.020979	0.00699301	0	0.020979	0.0629371	0.832168	0
ENSG00000157470	1.86006	0.417808	0.0479452	0.0410959	0.00684932	0.0410959	0.00684932	0.0136986	0.0547945	0.0479452	0.321918	0.309524	0.047619	0.00793651	0.0238095	0.0238095	0.00793651	0.00793651	0.015873	0.031746	0.52381	0
ENSG00000147570	-16.1952	0	0.0217391	0	0.0108696	0.0326087	0.0108696	0.0434783	0.0217391	0.0543478	0.804348	0.0568182	0.0454545	0.0227273	0.0113636	0.0454545	0.0340909	0.0340909	0.0681818	0.0454545	0.636364	0
ENSG00000151882	0.278745	0	0	0	0	0.0229885	0.0114943	0.045977	0.0344828	0.114943	0.770115	0	0	0	0	0.0224719	0	0.0224719	0.101124	0.0898876	0.764045	0
ENSG00000170356	-4.8096	0	0	0	0	0.0363636	0	0.0181818	0.0545455	0.0909091	0.8	0.0188679	0	0	0	0.0377358	0.0566038	0.0566038	0.0754717	0.132075	0.622642	0
ENSG00000111752	-1.83563	0.184783	0.0108696	0.0326087	0.0869565	0.0543478	0.0434783	0.0326087	0.0326087	0.0543478	0.467391	0.111111	0.0617284	0.0493827	0.0987654	0.0493827	0.0246914	0.0123457	0.0617284	0.0246914	0.506173	0
ENSG00000204475	9.45639	0.00571429	0.0171429	0.0171429	0.0342857	0.0514286	0.0114286	0.0228571	0.0285714	0.0971429	0.714286	0.00534759	0.0160428	0.00534759	0.026738	0.00534759	0.0160428	0.0160428	0.026738	0.101604	0.780749	0
ENSG00000104419	-9.51941	0	0	0.00990099	0	0.00990099	0.019802	0.049505	0.049505	0.178218	0.683168	0.0106383	0	0	0.0212766	0.0638298	0.0106383	0.0212766	0.0212766	0.0957447	0.755319	1
ENSG00000099337	-4.56018	0.176744	0.0372093	0.027907	0.0325581	0.055814	0.0232558	0.0511628	0.0837209	0.116279	0.395349	0.175879	0.0452261	0.0603015	0.0201005	0.040201	0.040201	0.0603015	0.0954774	0.100503	0.361809	1
ENSG00000123685	1.11563	0.609756	0.0487805	0.0162602	0.0487805	0.0243902	0.00813008	0.0162602	0.0243902	0.0650407	0.138211	0.4	0.0470588	0.0352941	0.0235294	0.0235294	0.0470588	0.0117647	0.0352941	0.0705882	0.305882	1
ENSG00000129595	0.0327067	0.661905	0.0809524	0.0190476	0.0190476	0.00952381	0	0.0142857	0.00952381	0.0047619	0.180952	0.645714	0.0171429	0.0171429	0.0171429	0.0171429	0.0171429	0.00571429	0.0228571	0.04	0.2	0
ENSG00000273272	-12.5283	0.142857	0.0549451	0.0512821	0.040293	0.047619	0.040293	0.0915751	0.10989	0.0879121	0.333333	0.210046	0.086758	0.0502283	0.0410959	0.0365297	0.0228311	0.0593607	0.0456621	0.0821918	0.365297	1
ENSG00000138463	-1.09519	0.376068	0.042735	0.025641	0.00854701	0.042735	0.042735	0.017094	0.0598291	0.0683761	0.316239	0.384615	0.0480769	0.00961538	0.0192308	0	0.00961538	0.0288462	0.0384615	0.0576923	0.403846	1
ENSG00000159840	-7.21126	0.277108	0.114458	0.0542169	0.0180723	0.0481928	0.0060241	0.0301205	0.060241	0.0481928	0.343373	0.269565	0.0956522	0.0695652	0.0608696	0.0869565	0.0695652	0.0521739	0.0782609	0.0521739	0.165217	1
ENSG00000198019	-10.0563	0	0	0	0.025	0.025	0	0.05	0.025	0.075	0.8	0	0.0285714	0	0.0285714	0.0285714	0	0	0.0285714	0.0857143	0.8	1
ENSG00000141337	3.75352	0.0927835	0	0.0206186	0.0515464	0.0309278	0.0206186	0.0309278	0.0412371	0.0412371	0.670103	0.0421053	0.0315789	0	0	0.0210526	0.0105263	0.0105263	0.0315789	0.0736842	0.778947	1
ENSG00000205133	8.27791	0	0.0175439	0	0	0.0701754	0	0.0175439	0.122807	0.122807	0.649123	0	0	0	0	0	0	0.0338983	0.101695	0.0677966	0.79661	1
ENSG00000180543	-2.88843	0.276923	0.1	0.0423077	0.0384615	0.0461538	0.0153846	0.0269231	0.0307692	0.0807692	0.342308	0.212963	0.0925926	0.037037	0.0416667	0.0462963	0.037037	0.0231481	0.0416667	0.0648148	0.402778	0
ENSG00000134686	-3.55882	0.523316	0.0518135	0.0259067	0.0103627	0.0310881	0.0103627	0.0103627	0.0259067	0.0725389	0.238342	0.33913	0.0608696	0.0173913	0.026087	0.0521739	0	0.0521739	0.0347826	0.0521739	0.365217	1
ENSG00000113749	-8.31632	0.457014	0.0452489	0	0.0135747	0.0135747	0.00904977	0.0271493	0.0361991	0.0769231	0.321267	0.201613	0.0241935	0.0564516	0.016129	0.0725806	0.016129	0.0403226	0.104839	0.112903	0.354839	1
ENSG00000201791	-4.30048	0.0144928	0	0.0289855	0.0144928	0	0.0434783	0.0289855	0.0724638	0.057971	0.73913	0	0.0266667	0.0133333	0.0266667	0.0533333	0.0133333	0.0266667	0.0666667	0.106667	0.666667	0
ENSG00000100027	0.863835	0.361386	0.108911	0.029703	0.0346535	0.039604	0	0.0247525	0.0049505	0.049505	0.346535	0.28481	0.0379747	0.0189873	0.00632911	0.0189873	0.0189873	0	0.0316456	0.0949367	0.487342	0
ENSG00000250771	-0.341757	0	0	0	0	0.0189873	0.0189873	0.0253165	0.0696203	0.113924	0.753165	0	0.00699301	0	0.013986	0.013986	0.00699301	0.041958	0.013986	0.13986	0.762238	1
ENSG00000252835	0.63946	0	0	0	0	0.00934579	0.0046729	0.0046729	0.0327103	0.107477	0.841121	0	0	0	0	0	0	0.0146341	0.0341463	0.0878049	0.863415	0
ENSG00000274997	0.667253	0.316547	0.0503597	0.0215827	0.0503597	0.057554	0.028777	0.057554	0.0503597	0.0863309	0.280576	0.214286	0.134921	0.00793651	0.015873	0.0396825	0.031746	0.047619	0.0238095	0.103175	0.380952	0
ENSG00000177106	3.44921	0.351974	0.0361842	0.0460526	0.0394737	0.0592105	0.0493421	0.0592105	0.0361842	0.0394737	0.282895	0.282468	0.0811688	0.0422078	0.025974	0.0162338	0.0162338	0.0454545	0.0324675	0.0811688	0.376623	0
ENSG00000112139	-1.74511	0.608247	0.0206186	0.0103093	0.0412371	0.0412371	0.0154639	0.0206186	0.056701	0.0360825	0.149485	0.586207	0.0344828	0.0137931	0.0275862	0.0344828	0.0137931	0.0413793	0.0413793	0.0551724	0.151724	0
ENSG00000205581	1.11642	0.265734	0.0629371	0.00699301	0.027972	0.041958	0.034965	0.034965	0.013986	0.0559441	0.454545	0.211679	0.0364964	0.0218978	0.00729927	0.0364964	0.0218978	0.0218978	0.0510949	0.0583942	0.532847	0
ENSG00000276116	0.227105	0.59633	0.0642202	0.0275229	0.0183486	0.0183486	0.00917431	0.00917431	0.0366972	0.0366972	0.183486	0.463415	0.0853659	0.0243902	0.0121951	0.0365854	0	0.0121951	0.0243902	0.0609756	0.280488	0
ENSG00000159714	0.595883	0.20354	0.0132743	0.00442478	0.00884956	0	0.0176991	0.0132743	0.0486726	0.106195	0.584071	0.122549	0.00490196	0.0147059	0	0.00980392	0	0	0.0343137	0.0980392	0.715686	1
ENSG00000179715	-0.531497	0.300752	0.0676692	0.0225564	0.0075188	0.0225564	0	0.0150376	0.0150376	0.0451128	0.503759	0.186916	0.046729	0.00934579	0.0186916	0.00934579	0.00934579	0.00934579	0.0186916	0.0747664	0.616822	0
ENSG00000246705	-1.67969	0.217877	0.0670391	0.106145	0.0614525	0.027933	0.0391061	0.0223464	0.0223464	0.0670391	0.368715	0.186335	0.0869565	0.0745342	0.0310559	0.0496894	0.0372671	0.0496894	0.0807453	0.068323	0.335404	1
ENSG00000242852	-5.30708	0.0471698	0.108491	0.108491	0.0613208	0.0518868	0.0188679	0.0188679	0.0377358	0.0613208	0.485849	0.171717	0.111111	0.030303	0.0353535	0.030303	0.0151515	0.010101	0.010101	0.0353535	0.550505	0
ENSG00000020633	3.64909	0.0468085	0.0170213	0.0170213	0.0297872	0.0255319	0.0425532	0.0851064	0.153191	0.357447	0.225532	0.0357143	0.0401786	0.0223214	0.03125	0.03125	0.0133929	0.0535714	0.0580357	0.0982143	0.616071	0
ENSG00000206597	0.489566	0.174757	0.0339806	0.0485437	0.0242718	0.0242718	0.0242718	0.0679612	0.0873786	0.11165	0.402913	0.131579	0.0578947	0.0315789	0.0210526	0.0263158	0.0368421	0.0263158	0.0210526	0.0894737	0.557895	0
ENSG00000160683	30.6956	0.128049	0.0853659	0.0792683	0.0609756	0.0914634	0.054878	0.0853659	0.0670732	0.054878	0.292683	0.0172414	0.0172414	0.0172414	0.0114943	0.0229885	0.0172414	0.045977	0.045977	0.12069	0.683908	0
ENSG00000130348	4.34682	0.0863309	0.028777	0.0215827	0.0359712	0.0503597	0.00719424	0.0791367	0.0431655	0.115108	0.532374	0.0948905	0	0	0	0.0510949	0.00729927	0.00729927	0.0364964	0.0437956	0.759124	0
ENSG00000197808	-0.538539	0.153527	0.033195	0.0124481	0.0207469	0.0124481	0.0248963	0.0373444	0.0207469	0.0954357	0.589212	0.101266	0.0421941	0.021097	0.0337553	0.0295359	0.021097	0.0295359	0.0379747	0.07173	0.611814	0
ENSG00000138867	1.66752	0.397959	0.0408163	0.0306122	0	0.0510204	0.0510204	0.0204082	0.0306122	0.0816327	0.295918	0.288889	0.0333333	0.0222222	0.0111111	0.0777778	0.0111111	0.0111111	0.0666667	0.0777778	0.4	0
ENSG00000197943	9.72533	0.131944	0.118056	0.0416667	0.0277778	0.0416667	0.0416667	0.0277778	0.0486111	0.125	0.395833	0.0844156	0.0454545	0.0454545	0.0519481	0.0194805	0.0324675	0.0584416	0.0584416	0.136364	0.467532	0
ENSG00000152207	-2.68938	0.016129	0	0	0.016129	0.0322581	0.016129	0.016129	0.0483871	0.209677	0.645161	0.0169492	0.0169492	0.0169492	0	0	0.0169492	0.0169492	0	0.152542	0.762712	1
ENSG00000258082	-6.25463	0.0854701	0.0598291	0.017094	0.042735	0.00854701	0.034188	0.0769231	0.111111	0.0683761	0.495726	0.0980392	0.00980392	0.0392157	0.0392157	0.0588235	0.0686275	0.0196078	0.0882353	0.0980392	0.480392	1
ENSG00000095585	45.8308	0.207547	0.0754717	0.0754717	0.0754717	0.264151	0.0566038	0.0754717	0.0754717	0.0188679	0.0754717	0.0266667	0.04	0.0133333	0.0133333	0.04	0.0266667	0.0266667	0.04	0.133333	0.64	0
ENSG00000138623	5.52109	0.377622	0.0979021	0.048951	0.048951	0.0769231	0.027972	0.027972	0.020979	0.020979	0.251748	0.264706	0.0588235	0.0220588	0.0294118	0.0514706	0.00735294	0.0220588	0.0220588	0.110294	0.411765	0
ENSG00000255958	1.39976	0.216667	0.0333333	0.0222222	0.0388889	0.0333333	0.0222222	0.0166667	0.0388889	0.1	0.477778	0.117284	0.0123457	0.0308642	0.0185185	0.037037	0.0185185	0.0246914	0.0493827	0.0802469	0.611111	1
ENSG00000252892	-1.42137	0	0	0.0114943	0	0	0	0.0229885	0.045977	0.0574713	0.862069	0	0	0	0.0229885	0.0114943	0	0.0114943	0.045977	0.103448	0.804598	0
ENSG00000105136	-2.52418	0.228261	0.0108696	0	0	0.0217391	0.0108696	0.0108696	0.0434783	0.0543478	0.619565	0.1625	0.0125	0	0	0.025	0.025	0.0375	0.025	0.05	0.6625	0
ENSG00000275379	-1.08233	0.247253	0.0494505	0	0.010989	0.0274725	0.0604396	0.0769231	0.043956	0.0714286	0.412088	0.188679	0.0251572	0.0251572	0.0377358	0.0251572	0.0125786	0.0440252	0.0628931	0.150943	0.427673	0
ENSG00000232216	6.8721	0.0135135	0.0405405	0.027027	0.0405405	0.0135135	0.0405405	0.121622	0.175676	0.135135	0.391892	0.025641	0.0128205	0.025641	0.025641	0.0641026	0.0128205	0.0769231	0.0384615	0.205128	0.512821	0
ENSG00000115977	0.728503	0	0.0168067	0.00840336	0.00840336	0.0252101	0	0.0252101	0.0420168	0.117647	0.756303	0	0	0	0.00862069	0.00862069	0.00862069	0.00862069	0.0258621	0.0689655	0.87069	1
ENSG00000233096	1.90009	0.137931	0.0344828	0	0.0344828	0.0517241	0.0172414	0.0344828	0.0172414	0.0862069	0.586207	0.16129	0.016129	0	0	0.016129	0	0	0.112903	0.0483871	0.645161	1
ENSG00000236900	-3.46458	0	0	0	0	0	0	0.011236	0.011236	0.0898876	0.88764	0	0.010989	0	0.021978	0	0	0	0.010989	0.043956	0.912088	0
ENSG00000169682	-0.54598	0.186528	0.0207254	0.0103627	0.0103627	0.0466321	0.0310881	0.0259067	0.0103627	0.129534	0.528497	0.0982659	0.0404624	0.0231214	0.0346821	0.017341	0.00578035	0.0115607	0.0578035	0.109827	0.601156	1
ENSG00000113552	-2.46518	0.108108	0.0608108	0.0540541	0.0675676	0.0202703	0.0405405	0.0337838	0.0405405	0.0540541	0.52027	0.101562	0.0625	0.0234375	0.0546875	0.015625	0.0234375	0.0390625	0.03125	0.0546875	0.59375	1
ENSG00000211632	8.18589	0.0294118	0.0441176	0	0.0147059	0.0294118	0.0441176	0.0294118	0.0294118	0.132353	0.647059	0	0.0153846	0	0	0	0	0.0153846	0.0615385	0.123077	0.784615	0
ENSG00000165617	7.68628	0.016	0.024	0.008	0.008	0.048	0	0.024	0.032	0.08	0.76	0.0152672	0	0.00763359	0.00763359	0.00763359	0.0152672	0.0152672	0.0229008	0.152672	0.755725	0
ENSG00000251888	-6.8683	0.0273973	0	0	0	0.0684932	0.0273973	0.0273973	0.0547945	0.164384	0.630137	0	0.0149254	0.0149254	0.0447761	0.0298507	0	0.0298507	0.0149254	0.0895522	0.761194	1
ENSG00000152492	0.396236	0.194175	0.0291262	0.00970874	0.00970874	0.0485437	0.0194175	0.038835	0.0873786	0.126214	0.436893	0.117021	0.0212766	0.0212766	0.0319149	0.0531915	0.0319149	0.0212766	0.0744681	0.0744681	0.553191	0
ENSG00000145936	-1.94736	0.0728477	0.0264901	0.013245	0.013245	0.0463576	0.0264901	0.0794702	0.0860927	0.0927152	0.543046	0.0597015	0.0149254	0	0.0149254	0.0447761	0.0223881	0.0298507	0.0298507	0.0597015	0.723881	1
ENSG00000038945	-1.19889	0	0	0	0.0196078	0.0196078	0	0.0588235	0.137255	0.0980392	0.666667	0	0	0	0.0425532	0.0638298	0.0851064	0.0638298	0.0425532	0.0638298	0.638298	1
ENSG00000269954	-4.95151	0.304348	0.163683	0.0588235	0.0409207	0.0383632	0.0179028	0.0306905	0.0434783	0.0639386	0.237852	0.344051	0.0771704	0.022508	0.0257235	0.0385852	0.0450161	0.0321543	0.0771704	0.0932476	0.244373	0
ENSG00000278621	2.45209	0	0	0	0	0.00510204	0	0.0204082	0.0510204	0.168367	0.755102	0	0	0	0	0	0	0.0151515	0.030303	0.116162	0.838384	1
ENSG00000132535	-1.82219	0.270492	0.0491803	0.0327869	0.0655738	0.0245902	0.0491803	0.0819672	0.057377	0.0409836	0.327869	0.19	0.04	0.07	0.05	0.06	0.06	0.05	0.03	0.07	0.38	1
ENSG00000213409	1.57761	0.00483092	0	0.00483092	0.00483092	0.00483092	0	0.0144928	0.0241546	0.057971	0.884058	0	0.00487805	0	0	0	0.0097561	0.0195122	0.0341463	0.0585366	0.873171	0
ENSG00000211956	1.72575	0.012987	0	0.0519481	0.0519481	0.103896	0	0.0779221	0.0779221	0.0779221	0.545455	0.0705882	0.0823529	0.0235294	0.0235294	0.0352941	0.0470588	0.0823529	0.0705882	0.0823529	0.482353	0
ENSG00000110848	0.438458	0.159091	0.136364	0.0909091	0.0227273	0.0227273	0	0	0	0.0681818	0.5	0.433333	0.05	0.0333333	0.0166667	0.0166667	0	0.0333333	0	0.0333333	0.383333	0
ENSG00000186017	3.11863	0.0874126	0.00699301	0.0034965	0.0104895	0.0314685	0.013986	0.013986	0.0594406	0.122378	0.65035	0.0724638	0	0.00362319	0	0.0144928	0	0.00362319	0.0144928	0.101449	0.789855	0
ENSG00000197928	-4.83002	0.229787	0.182979	0.0297872	0.0170213	0.0425532	0.00425532	0.00851064	0.0170213	0.0595745	0.408511	0.234568	0.037037	0.0123457	0.00617284	0.0432099	0.00617284	0.0185185	0.0555556	0.0555556	0.530864	0
ENSG00000233930	-1.07915	0.546448	0.125683	0.0491803	0.0163934	0.0245902	0.0191257	0.0191257	0.0655738	0.0327869	0.101093	0.527439	0.155488	0.0365854	0.0243902	0.0121951	0.0121951	0.0335366	0.0579268	0.0365854	0.103659	0
ENSG00000177989	-4.14205	0.504559	0.0759878	0.0425532	0.0395137	0.0364742	0.0151976	0.0881459	0.0486322	0.0395137	0.109422	0.504673	0.0514019	0.0186916	0.0420561	0.046729	0.0233645	0.0514019	0.0794393	0.0560748	0.126168	1
ENSG00000200822	2.01475	0.0263158	0.0394737	0.0131579	0.0394737	0.0394737	0	0.0131579	0.105263	0.105263	0.618421	0.0149254	0	0.0298507	0.0149254	0	0	0	0	0.0597015	0.880597	1
ENSG00000159753	1.25223	0.110169	0.0127119	0.00847458	0.00423729	0	0.0381356	0.0254237	0.059322	0.127119	0.614407	0.106557	0.0245902	0.00409836	0.0122951	0.00819672	0.0122951	0.0245902	0.0409836	0.114754	0.651639	0
ENSG00000134460	6.06129	0	0.0547945	0.0273973	0.0205479	0.00684932	0.0479452	0.0958904	0.0684932	0.150685	0.527397	0.0268456	0.0402685	0.00671141	0.0201342	0.00671141	0.00671141	0.00671141	0.0402685	0.127517	0.718121	0
ENSG00000237484	-1.87391	0.075	0.025	0	0	0.05	0	0	0	0.1	0.75	0	0	0	0	0	0	0.0526316	0.0263158	0.131579	0.789474	0
ENSG00000282122	-0.665712	0.0273973	0.0273973	0.0547945	0.0273973	0.109589	0.0136986	0.0684932	0.136986	0.0547945	0.479452	0.037037	0.0617284	0.0123457	0.0740741	0.037037	0.0246914	0.0493827	0.0987654	0.197531	0.407407	0
ENSG00000265345	-2.55807	0.313725	0.0457516	0.0588235	0.0196078	0.0392157	0.0130719	0.0457516	0.0196078	0.0915033	0.352941	0.272727	0.0833333	0.0227273	0.0378788	0.030303	0.0227273	0.0681818	0.0378788	0.0909091	0.333333	1
ENSG00000201498	-1.03671	0	0	0	0	0.0121951	0	0.00609756	0.0121951	0.0304878	0.939024	0	0	0	0	0.00617284	0.0123457	0	0.0308642	0.0493827	0.901235	0
ENSG00000177272	-4.76061	0.328947	0.0723684	0.0493421	0.0559211	0.0526316	0.101974	0.0888158	0.0888158	0.0526316	0.108553	0.323077	0.0807692	0.0692308	0.0846154	0.0730769	0.0769231	0.0923077	0.0653846	0.0346154	0.1	0
ENSG00000145431	-3.91125	0.645503	0.179894	0.042328	0.021164	0.010582	0.00529101	0.00529101	0.00529101	0.00529101	0.0793651	0.603175	0.015873	0	0.015873	0.047619	0.031746	0.031746	0	0.015873	0.238095	1
ENSG00000173559	3.23023	0.206897	0.0689655	0.0344828	0.0114943	0.0574713	0.0114943	0.0574713	0.206897	0.229885	0.114943	0.16092	0.0344828	0.0114943	0.045977	0.045977	0.0114943	0.0574713	0.0689655	0.045977	0.517241	1
ENSG00000116260	-3.68913	0.341085	0.0465116	0	0.0232558	0.0387597	0	0.0155039	0.0155039	0.0310078	0.488372	0.25	0.0520833	0.0208333	0.03125	0.0520833	0	0.0104167	0.03125	0.0625	0.489583	1
ENSG00000186260	0.151715	0.280822	0.0205479	0.00684932	0	0.00684932	0	0.00684932	0.00684932	0.0616438	0.609589	0.243056	0.0347222	0.00694444	0	0.00694444	0	0.00694444	0.0138889	0.0625	0.625	0
ENSG00000059728	0.762822	0.00571429	0.0285714	0.0228571	0.04	0.04	0.0171429	0.0514286	0.0457143	0.0685714	0.68	0.00546448	0.0163934	0.0273224	0.0163934	0.0546448	0.0273224	0.0437158	0.0601093	0.0983607	0.650273	1
ENSG00000102781	-1.3844	0.293578	0.0642202	0.00917431	0.0366972	0.0183486	0.0366972	0.0458716	0.0275229	0.0733945	0.394495	0.34	0.04	0.01	0.02	0.02	0.02	0.02	0.04	0.01	0.48	0
ENSG00000222051	-2.39202	0	0.00952381	0	0	0.0380952	0	0.00952381	0.0380952	0.0571429	0.847619	0	0.00909091	0.00909091	0.00909091	0.0454545	0.0181818	0.0363636	0.0272727	0.0818182	0.763636	0
ENSG00000146373	-4.84619	0.752688	0.0752688	0.0179211	0.0215054	0.00716846	0.00716846	0.00358423	0.00716846	0.0250896	0.0824373	0.520548	0.0547945	0.0273973	0.0273973	0	0	0.0136986	0.0273973	0.0410959	0.287671	1
ENSG00000245849	2.5042	0.187845	0.038674	0.0331492	0.0110497	0.0165746	0.00552486	0.0110497	0.0552486	0.0939227	0.546961	0.137363	0.0164835	0.010989	0.0164835	0.021978	0.0274725	0.032967	0.043956	0.0824176	0.60989	0
ENSG00000041353	-2.29946	0.25	0.142857	0.0357143	0	0	0.0357143	0	0	0.107143	0.428571	0.166667	0.0416667	0.0416667	0.0416667	0.0833333	0	0.0416667	0.0833333	0.0416667	0.458333	0
ENSG00000138795	1.40389	0.72	0.128	0.024	0.024	0.032	0.008	0.04	0.008	0	0.016	0.680272	0.0884354	0.0408163	0.0680272	0.0272109	0	0.00680272	0.0408163	0.0204082	0.0272109	0
ENSG00000113648	-2.05039	0.45614	0.0701754	0.0701754	0.0263158	0.0701754	0.0175439	0.0263158	0.0263158	0.0701754	0.166667	0.467391	0.0434783	0.076087	0.0434783	0.0543478	0.0108696	0.0543478	0.0217391	0.0326087	0.195652	1
ENSG00000183307	-5.56495	0.321951	0.0609756	0.0658537	0.0560976	0.0853659	0.0585366	0.0487805	0.0365854	0.0512195	0.214634	0.233645	0.146417	0.0903427	0.0560748	0.0809969	0.0404984	0.0311526	0.0342679	0.0218069	0.264798	1
ENSG00000160856	20.1991	0	0.0634921	0.031746	0	0.047619	0.031746	0.0793651	0.047619	0.126984	0.571429	0.0128205	0.0128205	0.0128205	0.0128205	0.0128205	0	0.0384615	0.0512821	0.128205	0.717949	0
ENSG00000132485	2.75552	0.381579	0.0526316	0.0263158	0.0131579	0.0263158	0.0131579	0.0263158	0.0394737	0.0263158	0.394737	0.233333	0	0.0333333	0	0.0166667	0	0	0.1	0.05	0.566667	0
ENSG00000082196	-4.17526	0.0235294	0.0117647	0.0705882	0.0588235	0.0235294	0.0352941	0	0.0235294	0.0823529	0.670588	0.0731707	0.0731707	0.0243902	0.0243902	0.0121951	0.0243902	0.0243902	0.0487805	0.134146	0.560976	0
ENSG00000139173	-0.153844	0.419355	0.0215054	0	0	0	0.0107527	0.0107527	0.0107527	0.0645161	0.462366	0.413043	0.0217391	0.0108696	0	0	0	0.0217391	0.0217391	0.0108696	0.5	0
ENSG00000252213	1.74607	0.19403	0.0671642	0.0447761	0.0373134	0.0820896	0.0597015	0.11194	0.119403	0.0970149	0.186567	0.14876	0.0743802	0.0330579	0.0578512	0.0330579	0.0578512	0.0661157	0.0661157	0.107438	0.355372	0
ENSG00000122694	-0.275385	0.239796	0.0306122	0.0204082	0.0306122	0.0204082	0.0408163	0.0204082	0.0204082	0.0765306	0.5	0.164894	0.0425532	0.0265957	0.0531915	0.0212766	0.0425532	0.037234	0.0425532	0.0691489	0.5	1
ENSG00000272255	-10.0076	0.116667	0.15	0.0277778	0.05	0.0444444	0.0555556	0.0777778	0.05	0.155556	0.272222	0.0851064	0.070922	0.0496454	0.0496454	0.0992908	0.106383	0.0567376	0.120567	0.12766	0.234043	0
ENSG00000127954	-4.05875	0.33913	0.0782609	0.026087	0.026087	0.0173913	0	0.00869565	0.026087	0.0434783	0.434783	0.114286	0.0428571	0.0142857	0.0428571	0	0	0	0.0285714	0.0857143	0.671429	1
ENSG00000267309	2.48196	0.0880282	0.00704225	0.00352113	0.00352113	0.0246479	0.0105634	0.0105634	0.0598592	0.116197	0.676056	0.0727273	0	0.00363636	0	0.0145455	0	0.00363636	0.0145455	0.105455	0.785455	0
ENSG00000101224	-6.77014	0.151976	0.0455927	0.0364742	0.0395137	0.0425532	0.0334347	0.0425532	0.0668693	0.0759878	0.465046	0.208333	0.0769231	0.0384615	0.0320513	0.0384615	0.0416667	0.0544872	0.0833333	0.0865385	0.339744	0
ENSG00000135622	0.612054	0.2	0.04375	0.01875	0.03125	0.0125	0.00625	0.00625	0.01875	0.06875	0.59375	0.169811	0.0503145	0.0125786	0.0188679	0.0251572	0.00628931	0.00628931	0.0125786	0.0377358	0.660377	0
ENSG00000115758	2.10805	0.307692	0.0288462	0.00480769	0.0240385	0.0432692	0.0384615	0.0480769	0.0625	0.0528846	0.389423	0.213115	0.0163934	0	0.010929	0.010929	0.010929	0.010929	0.0601093	0.0874317	0.579235	0
ENSG00000229409	-0.681928	0.206897	0.0287356	0.0287356	0.0143678	0.0201149	0.00287356	0.0114943	0.0574713	0.0833333	0.545977	0.0404412	0.0147059	0.0183824	0.0183824	0.0110294	0	0.00367647	0.00367647	0.0919118	0.797794	1
ENSG00000158717	-1.00541	0.356757	0.027027	0.0324324	0.0432432	0.0432432	0.0324324	0.0432432	0.0864865	0.0972973	0.237838	0.331361	0.035503	0.0414201	0.0177515	0.0414201	0.0710059	0.0710059	0.0295858	0.0828402	0.278107	1
ENSG00000254838	13.6205	0.0294118	0.0294118	0.0294118	0.0294118	0.0588235	0	0.0588235	0.147059	0.176471	0.441176	0.0425532	0	0.0212766	0.0425532	0.0425532	0.0212766	0.0212766	0.0851064	0.0638298	0.659574	0
ENSG00000105738	-1.15449	0.348101	0.0126582	0.0126582	0.0189873	0.0126582	0.0126582	0.0189873	0.0379747	0.056962	0.468354	0.271429	0.00714286	0.0285714	0.0214286	0.0357143	0.00714286	0.0285714	0.0642857	0.114286	0.421429	0
ENSG00000245571	-4.78743	0.352941	0.0441176	0.0294118	0.0294118	0	0.0294118	0.0441176	0.0588235	0.0588235	0.352941	0.416667	0.0208333	0.0416667	0.0208333	0.0208333	0	0.0416667	0.0208333	0.0416667	0.375	0
ENSG00000279119	1.26772	0.22093	0.0290698	0.0116279	0.0232558	0.0406977	0.00581395	0.0290698	0.0755814	0.156977	0.406977	0.24	0.0228571	0.00571429	0.0171429	0.04	0.00571429	0.0228571	0.0628571	0.0971429	0.485714	0
ENSG00000214787	-6.28211	0.0128205	0	0.0128205	0	0.0384615	0	0.025641	0.102564	0.179487	0.628205	0.0128205	0.025641	0.0769231	0.0128205	0.025641	0.025641	0.025641	0.0641026	0.115385	0.615385	1
ENSG00000163521	-3.87494	0.0857143	0.044898	0.0204082	0.0163265	0.0408163	0.0653061	0.118367	0.0612245	0.146939	0.4	0.0897436	0.0299145	0.0213675	0.042735	0.0769231	0.111111	0.0811966	0.102564	0.0940171	0.350427	1
ENSG00000201988	-2.35027	0.0126582	0.0126582	0.0253165	0.0316456	0.0379747	0.0126582	0.0316456	0.0189873	0.113924	0.702532	0.0135135	0.0202703	0.0202703	0.0202703	0.027027	0.027027	0.00675676	0.0675676	0.0945946	0.702703	1
ENSG00000075624	0.219669	0.12406	0.0451128	0.0075188	0.0225564	0.0112782	0.0112782	0.0488722	0.0601504	0.161654	0.507519	0.0956175	0.0159363	0.0119522	0.0159363	0.0278884	0.0239044	0.0278884	0.0717131	0.155378	0.553785	1
ENSG00000171777	5.09186	0.0139535	0.0139535	0.027907	0.0186047	0.0139535	0.00465116	0.0837209	0.181395	0.162791	0.47907	0.0140845	0.0187793	0.00469484	0.00938967	0.0140845	0.00938967	0.0234742	0.0610329	0.126761	0.71831	1
ENSG00000144451	-1.93933	0.185567	0.0309278	0	0.0206186	0.0412371	0.0103093	0.0103093	0.0309278	0.0515464	0.618557	0.191489	0.0212766	0.0319149	0.0106383	0.0425532	0.0212766	0.0319149	0.0319149	0.0957447	0.521277	0
ENSG00000125968	2.07541	0.368664	0.0230415	0	0.00921659	0.0368664	0.0184332	0.0599078	0.105991	0.115207	0.262673	0.234637	0.0223464	0.0111732	0.0167598	0.00558659	0.0167598	0.0167598	0.0558659	0.0949721	0.52514	1
ENSG00000116815	-0.701186	0.428571	0.116071	0.0357143	0.0267857	0.00892857	0.0267857	0.0803571	0.0982143	0.0446429	0.133929	0.380282	0.028169	0.0140845	0.0140845	0.0140845	0	0.0140845	0.056338	0.084507	0.394366	1
ENSG00000171051	-10.4358	0.00735294	0.00735294	0.0220588	0.00735294	0.0294118	0	0.00735294	0.0514706	0.0808824	0.786765	0.0153846	0.0615385	0.0384615	0.0384615	0.0384615	0.0153846	0.0307692	0.0615385	0.0538462	0.646154	1
ENSG00000168264	-1.36229	0.789474	0.0592105	0.0328947	0.0263158	0.0263158	0.00657895	0.0131579	0.0131579	0.00657895	0.0263158	0.83908	0.0574713	0.0229885	0.0344828	0.0229885	0.0229885	0	0	0	0	1
ENSG00000266904	-1.7321	0.147541	0.0163934	0.00819672	0.0245902	0.00819672	0.00819672	0.0163934	0.0327869	0.0737705	0.663934	0.0660377	0.00943396	0.00943396	0	0.0377358	0.0283019	0.0188679	0.0377358	0.0660377	0.726415	0
ENSG00000214652	-7.62683	0.0555556	0.194444	0.0763889	0.0902778	0.0555556	0.0555556	0.0625	0.0902778	0.0347222	0.284722	0.176923	0.146154	0.0615385	0.0769231	0.0692308	0.0153846	0.0384615	0.0615385	0.0769231	0.276923	0
ENSG00000268220	-2.06894	0	0	0	0	0	0	0	0.0338983	0.0677966	0.898305	0	0	0	0	0	0	0.0169492	0.0338983	0.0508475	0.898305	0
ENSG00000153253	-4.59827	0.05	0.025	0	0	0.05	0	0.025	0.1	0.125	0.625	0.025641	0	0	0.0512821	0.102564	0	0.0769231	0.0769231	0.179487	0.487179	0
ENSG00000122224	16.2325	0.025	0.025	0.0625	0.1	0.125	0.0375	0.0625	0.05	0.05	0.4625	0	0.0235294	0.0352941	0.0235294	0.0470588	0.0117647	0.0823529	0.0235294	0.0470588	0.705882	0
ENSG00000075275	-2.00768	0.321522	0.115486	0.0367454	0.0144357	0.00393701	0.00787402	0.0262467	0.0223097	0.0524934	0.39895	0.304212	0.074883	0.0156006	0.00780031	0.0171607	0.00936037	0.0171607	0.0312012	0.0327613	0.48986	0
ENSG00000144802	-0.524748	0.148148	0.0740741	0.12963	0.0555556	0.148148	0.0740741	0.0740741	0.0740741	0.037037	0.185185	0.121951	0.146341	0.097561	0.0487805	0.0487805	0.0243902	0.0487805	0	0.0243902	0.439024	1
ENSG00000230393	-2.16873	0.255924	0.0663507	0.0379147	0.0331754	0.0616114	0.00947867	0.0521327	0.0805687	0.0521327	0.350711	0.235294	0.0705882	0.0235294	0.0294118	0.0176471	0.00588235	0.0588235	0.0411765	0.105882	0.411765	0
ENSG00000132436	4.04377	0	0	0	0	0.00537634	0	0.0483871	0.0537634	0.155914	0.736559	0	0	0	0	0	0.0106952	0.00534759	0.0481283	0.112299	0.823529	0
ENSG00000148429	0.87502	0.411765	0.0336134	0.0168067	0.0168067	0.0336134	0.0504202	0.0756303	0.0588235	0.0336134	0.268908	0.285714	0	0.021978	0.021978	0.010989	0.021978	0	0.0549451	0.0989011	0.483516	0
ENSG00000123600	-0.0930121	0.280374	0.0186916	0.0280374	0.0186916	0.0373832	0.0280374	0.0186916	0.0373832	0.0186916	0.514019	0.226415	0.0188679	0.0283019	0.0660377	0.0283019	0.0660377	0.0188679	0.0188679	0.0283019	0.5	0
ENSG00000211955	30.3324	0.106383	0.170213	0.0851064	0.0425532	0.0851064	0.0212766	0.0212766	0.0851064	0.0425532	0.340426	0	0.0133333	0.0133333	0.08	0.12	0.106667	0.133333	0.0666667	0.08	0.386667	0
ENSG00000202150	-0.510473	0	0	0	0.013245	0	0	0.00662252	0.0331126	0.0662252	0.880795	0.00662252	0.00662252	0.00662252	0	0.013245	0	0	0.00662252	0.0596026	0.900662	1
ENSG00000177954	0.00855404	0.0320513	0.00641026	0.00320513	0.00320513	0.00320513	0.00641026	0.0128205	0.0320513	0.0705128	0.830128	0.00328947	0.00986842	0.00328947	0.00328947	0.00657895	0.00328947	0.00657895	0.00986842	0.0592105	0.894737	0
ENSG00000033867	1.14547	0.155172	0.0229885	0	0.0172414	0.0287356	0.0114943	0.0172414	0.045977	0.132184	0.568966	0.204301	0.00537634	0.00537634	0.00537634	0.016129	0.0107527	0.00537634	0.0752688	0.0860215	0.586022	0
ENSG00000122180	3.65016	0	0	0	0	0.0212766	0.0159574	0.0212766	0.106383	0.207447	0.62766	0	0	0.00531915	0.00531915	0.00531915	0.0106383	0.0212766	0.0585106	0.117021	0.776596	0
ENSG00000243398	-0.250387	0	0	0	0.0327869	0.0163934	0.0163934	0.0327869	0.0491803	0.0819672	0.770492	0.0166667	0.0166667	0.0166667	0	0	0	0	0.0333333	0.0666667	0.85	1
ENSG00000139572	-8.73666	0.0121212	0.0121212	0.00606061	0.0121212	0.0121212	0.00606061	0.0242424	0.0242424	0.127273	0.763636	0.00657895	0.0131579	0	0.0328947	0.00657895	0.0460526	0.0592105	0.0394737	0.0657895	0.730263	1
ENSG00000131002	-5.9655	0.126984	0.0634921	0.031746	0.0793651	0.047619	0.015873	0.015873	0.047619	0.031746	0.539683	0.2	0.06	0	0.04	0.06	0.02	0.04	0.06	0.04	0.48	0
ENSG00000150977	-3.18522	0.0987124	0.0128755	0.0128755	0.0171674	0.0386266	0.0257511	0.0257511	0.0429185	0.124464	0.600858	0.0695652	0.0130435	0.0391304	0.026087	0.0304348	0.0478261	0.0826087	0.0956522	0.104348	0.491304	1
ENSG00000197405	7.40488	0.0166667	0.0111111	0.00555556	0.0111111	0.0166667	0.0166667	0.0388889	0.0611111	0.105556	0.716667	0	0	0.00543478	0.0163043	0	0.0108696	0.0108696	0.0163043	0.11413	0.826087	1
ENSG00000111799	-2.18051	0.650735	0.227941	0.0441176	0.0404412	0.0147059	0.00735294	0.0110294	0	0.00367647	0	0.762712	0.135593	0.0338983	0.0112994	0.0112994	0.00564972	0.0169492	0.0169492	0	0.00564972	0
ENSG00000079277	-2.80569	0.23913	0.0434783	0.0869565	0.0326087	0.0543478	0.0217391	0.0434783	0.0434783	0.0434783	0.391304	0.121212	0.0606061	0.030303	0.0606061	0	0	0.030303	0.0757576	0.121212	0.5	1
ENSG00000197471	-6.22513	0.262222	0.155556	0.0577778	0.0311111	0.04	0.00444444	0.0266667	0.00888889	0.0311111	0.382222	0.228188	0.0402685	0.0201342	0.0268456	0.0201342	0.033557	0.0201342	0.0536913	0.0939597	0.463087	1
ENSG00000087086	-12.2238	0.305195	0.116883	0.0649351	0.0519481	0.0779221	0.00649351	0.0649351	0.0324675	0.0649351	0.214286	0.443182	0.102273	0.0909091	0.0340909	0.0909091	0.0454545	0.0227273	0.0568182	0.0227273	0.0909091	1
ENSG00000189068	-2.43599	0.0209059	0.010453	0.0278746	0.0174216	0.0592334	0.0209059	0.0452962	0.0766551	0.114983	0.606272	0	0.0189394	0.0151515	0.0265152	0.0568182	0.0227273	0.0454545	0.0643939	0.136364	0.613636	1
ENSG00000262488	-7.1414	0.00515464	0	0.00515464	0.00515464	0	0.0154639	0.0257732	0.0309278	0.108247	0.804124	0.0263158	0.0315789	0.0105263	0.0157895	0.0315789	0	0.0105263	0.0368421	0.105263	0.731579	0
ENSG00000111602	-3.89823	0.117284	0.0246914	0.00617284	0.00617284	0.0432099	0.0185185	0.0185185	0.0432099	0.12963	0.592593	0.0542636	0.0155039	0.0155039	0	0.0310078	0.00775194	0.0310078	0.0387597	0.124031	0.682171	0
ENSG00000163563	-40.72	0	0	0	0.02	0.06	0.04	0.06	0.06	0.12	0.64	0.0571429	0.0857143	0.114286	0.0571429	0.0571429	0	0.0857143	0.0571429	0	0.485714	1
ENSG00000254554	-1.21531	0.82	0.03	0	0.005	0.04	0.005	0.01	0.005	0.005	0.08	0.677083	0.03125	0.0208333	0.03125	0.03125	0	0.0104167	0.0104167	0.0520833	0.135417	1
ENSG00000187474	-2.51841	0	0	0	0	0.0365854	0.0731707	0.0731707	0.0853659	0.158537	0.573171	0.0126582	0.0126582	0	0.0253165	0.0126582	0.0379747	0.0506329	0.0379747	0.0759494	0.734177	1
ENSG00000231205	-1.87161	0.346821	0.0982659	0.0346821	0.0289017	0.0346821	0	0.0115607	0.0289017	0.0462428	0.369942	0.279221	0.136364	0.0584416	0.012987	0.012987	0.00649351	0.00649351	0.012987	0.0194805	0.454545	0
ENSG00000214425	1.93477	0	0	0	0	0.0192308	0	0	0.0384615	0.0576923	0.884615	0	0	0	0	0	0	0.0192308	0.0192308	0	0.961538	0
ENSG00000078687	-0.932848	0.474638	0.0253623	0.00724638	0.0108696	0.0181159	0.00362319	0.0181159	0.0398551	0.0434783	0.358696	0.304124	0.0309278	0.0103093	0	0.0206186	0	0.0103093	0.0618557	0.0824742	0.479381	0
ENSG00000167705	-3.87401	0.240458	0.0458015	0.0305344	0.00763359	0.0229008	0.019084	0.0267176	0.0381679	0.10687	0.461832	0.165877	0.0189573	0.0236967	0.0189573	0.0663507	0.014218	0.0379147	0.0758294	0.113744	0.464455	1
ENSG00000234797	-1.65888	0	0	0	0	0.0217391	0	0.0217391	0.0326087	0.076087	0.847826	0	0	0	0	0	0	0.0217391	0.0434783	0.108696	0.826087	0
ENSG00000275121	-8.0516	0.186047	0.0697674	0.0465116	0	0	0.0232558	0.0232558	0.0465116	0.0465116	0.55814	0.206897	0.0689655	0.0344828	0	0.103448	0.0344828	0.0689655	0.103448	0	0.37931	1
ENSG00000263155	-2.05732	0.238994	0.0943396	0.0314465	0.0314465	0.0377358	0	0.0377358	0.0251572	0.0440252	0.459119	0.207407	0.0518519	0.037037	0.0444444	0.00740741	0.0296296	0.0222222	0.037037	0.0666667	0.496296	0
ENSG00000090674	0.248889	0.0997305	0.0161725	0.0161725	0.00808625	0.00539084	0.0107817	0.00269542	0.0188679	0.0512129	0.770889	0.0489914	0.0144092	0.0115274	0.0115274	0.0115274	0.00288184	0.00288184	0.00288184	0.0403458	0.853026	1
ENSG00000108679	5.86861	0.0239044	0.0239044	0.0119522	0.0199203	0.00796813	0.0318725	0.0478088	0.059761	0.187251	0.585657	0.00403226	0.00806452	0.0120968	0.00806452	0.0201613	0.00403226	0.0201613	0.0362903	0.129032	0.758065	1
ENSG00000138760	0.248011	0	0	0.015748	0	0.00787402	0.00787402	0.023622	0.015748	0.141732	0.787402	0	0.008	0	0	0.024	0.008	0.016	0.04	0.072	0.832	1
ENSG00000271856	8.20221	0.0425532	0.0638298	0	0.0638298	0.0425532	0.0212766	0.0851064	0.148936	0.106383	0.425532	0.0833333	0.05	0.0166667	0	0.0666667	0.0166667	0.0666667	0.05	0.233333	0.416667	0
ENSG00000081041	-4.66803	0.578571	0.0857143	0.0142857	0.0142857	0.0357143	0	0.00714286	0.0285714	0.0571429	0.178571	0.285714	0.0634921	0.047619	0.047619	0.0793651	0.015873	0	0.015873	0.0793651	0.365079	1
ENSG00000162746	1.29325	0.0232558	0.0116279	0.0116279	0.0232558	0.0697674	0.0348837	0.0348837	0.0813953	0.139535	0.569767	0.0352941	0.0235294	0	0.0235294	0.0470588	0.0235294	0.0117647	0.0470588	0.0941176	0.694118	0
ENSG00000266872	-2.58198	0.008	0	0	0	0.008	0.048	0.016	0.048	0.088	0.784	0.00813008	0	0	0.0243902	0.00813008	0.00813008	0.00813008	0.0569106	0.0731707	0.813008	1
ENSG00000135378	-1.89192	0.229299	0.00636943	0.0191083	0.00636943	0.0318471	0.00636943	0.0254777	0.0127389	0.0382166	0.624204	0.216783	0.013986	0	0.00699301	0.013986	0.00699301	0.013986	0.020979	0.0909091	0.615385	1
ENSG00000152465	-1.1782	0.29932	0.0408163	0.047619	0.0136054	0.0136054	0.0136054	0.0408163	0.0272109	0.0884354	0.414966	0.315385	0.0307692	0.0307692	0.0153846	0.00769231	0.0230769	0.0307692	0.0461538	0.0692308	0.430769	0
ENSG00000234184	3.74496	0	0	0.0645161	0	0.0645161	0.0645161	0.0967742	0.258065	0.0645161	0.387097	0	0	0.0285714	0.0285714	0	0.114286	0.0857143	0.114286	0.2	0.428571	0
ENSG00000135604	-5.48223	0.233766	0.0194805	0.012987	0	0.025974	0.038961	0.0584416	0.0974026	0.136364	0.376623	0.201613	0.0483871	0.0403226	0.0483871	0.0403226	0.00806452	0.0322581	0.016129	0.0967742	0.467742	1
ENSG00000206985	-1.35237	0	0	0	0	0	0	0	0.0105263	0.0631579	0.926316	0	0.0111111	0	0	0	0	0	0.0111111	0.0444444	0.933333	0
ENSG00000158828	0.397579	0.246575	0.0205479	0	0.0136986	0.0273973	0.0205479	0.0136986	0.0342466	0.0890411	0.534247	0.150376	0.0225564	0.0150376	0.0075188	0.037594	0.0075188	0.0300752	0.0150376	0.0526316	0.661654	1
ENSG00000197632	-13.171	0	0	0	0	0	0.00925926	0.0185185	0.0462963	0.157407	0.768519	0.0380952	0.0571429	0.0380952	0.0380952	0.0190476	0.00952381	0.0190476	0.0571429	0.0857143	0.638095	1
ENSG00000168542	3.84305	0	0	0.0116279	0	0.0465116	0	0.0697674	0.0930233	0.0930233	0.686047	0	0	0.0102041	0.0102041	0	0	0.0408163	0.102041	0.214286	0.622449	0
ENSG00000172830	-31.0094	0.0115385	0.0269231	0.0538462	0.0615385	0.075	0.0730769	0.0634615	0.0788462	0.0807692	0.475	0.128205	0.0480769	0.025641	0.0224359	0.0288462	0.0288462	0.0288462	0.0608974	0.137821	0.490385	1
ENSG00000257093	0.167022	0.336634	0.019802	0.00990099	0	0.019802	0	0.00990099	0.029703	0.0693069	0.50495	0.316327	0.0204082	0	0.0204082	0.0306122	0.0102041	0.0102041	0.0306122	0.0816327	0.479592	0
ENSG00000105928	-4.85596	0.363636	0.0727273	0.0242424	0.0121212	0.0484848	0.0484848	0.0363636	0.0666667	0.0909091	0.236364	0.327869	0.0409836	0.0655738	0.0491803	0.0163934	0.0491803	0.057377	0.057377	0.0491803	0.286885	0
ENSG00000111678	-2.08421	0.0745614	0.00438596	0.00438596	0.0175439	0.0131579	0.0263158	0.0263158	0.0745614	0.109649	0.649123	0.0504587	0.00917431	0.0183486	0.0412844	0.0183486	0.00458716	0.00917431	0.0366972	0.105505	0.706422	0
ENSG00000169398	-2.11119	0.41989	0.0331492	0.0110497	0.0276243	0.0552486	0.0110497	0.0220994	0.0441989	0.0552486	0.320442	0.375	0.0347222	0.0416667	0.0138889	0.0138889	0.0277778	0.0277778	0.0416667	0.0625	0.361111	0
ENSG00000169129	-0.847159	0.540441	0.0845588	0.0183824	0.0183824	0.0330882	0.00735294	0.0183824	0.0257353	0.0625	0.191176	0.38172	0.0537634	0.0215054	0.0430108	0.0430108	0.0107527	0.0268817	0.0322581	0.0752688	0.311828	0
ENSG00000271257	-6.23806	0	0	0	0	0	0.025641	0	0.0512821	0.102564	0.820513	0.0243902	0	0.0243902	0	0	0.0243902	0.0243902	0.0243902	0.0731707	0.804878	0
ENSG00000199348	-3.51868	0	0	0	0	0.047619	0	0.0238095	0.047619	0.190476	0.690476	0	0.0263158	0	0	0	0.0263158	0	0.0526316	0.0526316	0.842105	1
ENSG00000142856	-2.99544	0.292308	0.0307692	0.00769231	0.0538462	0.0384615	0.00769231	0.00769231	0.0384615	0.0230769	0.5	0.272727	0.0363636	0.0181818	0.0181818	0.0181818	0.0272727	0.0272727	0.0636364	0.0363636	0.481818	0
ENSG00000168028	-2.04934	0.150943	0.0377358	0.00628931	0.0125786	0.00628931	0	0.0188679	0.0566038	0.132075	0.578616	0.167832	0.013986	0.00699301	0.00699301	0	0.00699301	0.020979	0.013986	0.048951	0.713287	0
ENSG00000113269	-1.89646	0.330579	0.0206612	0.0123967	0.00826446	0.0330579	0.0247934	0.0206612	0.0330579	0.0330579	0.483471	0.238806	0.0149254	0.00497512	0.0248756	0.0298507	0.0348259	0.0298507	0.0497512	0.104478	0.467662	1
ENSG00000189152	5.36025	0	0.027027	0	0.0810811	0.0810811	0	0.0540541	0.108108	0.0540541	0.594595	0	0.0697674	0.0232558	0	0.0232558	0	0	0.0232558	0.0930233	0.767442	0
ENSG00000236452	2.43283	0	0	0	0	0.016129	0	0	0	0.0645161	0.919355	0	0	0	0	0.0307692	0	0.0153846	0.0307692	0.0615385	0.861538	0
ENSG00000143869	-0.308401	0.467742	0.122581	0.0774194	0.0548387	0.0483871	0.0354839	0.0290323	0.0258065	0.0677419	0.0709677	0.428571	0.100386	0.046332	0.0501931	0.0656371	0.0579151	0.03861	0.0733591	0.0501931	0.0888031	0
ENSG00000121406	-4.85897	0.169154	0.0199005	0.0248756	0	0.039801	0	0	0.0248756	0.0597015	0.661692	0.118343	0	0	0.0118343	0.0295858	0.00591716	0.0177515	0.0295858	0.0710059	0.715976	0
ENSG00000276775	0.920885	0	0.037594	0.0300752	0.0225564	0.0601504	0.0075188	0.0300752	0.0451128	0.0601504	0.706767	0.0519481	0.0324675	0.012987	0.0649351	0.038961	0.025974	0.0519481	0.11039	0.0974026	0.512987	0
ENSG00000275302	2.90686	0.103448	0.0344828	0.0517241	0	0.0344828	0.0172414	0.0344828	0.0344828	0.103448	0.586207	0.0344828	0.0689655	0.12069	0.0344828	0.0344828	0	0.0517241	0.0689655	0.0862069	0.5	0
ENSG00000006534	-15.709	0.0514019	0.0560748	0.0514019	0.107477	0.0981308	0.0514019	0.0373832	0.088785	0.0747664	0.383178	0.206522	0.11413	0.0543478	0.0543478	0.0597826	0.0326087	0.048913	0.0543478	0.0271739	0.347826	1
ENSG00000004799	-2.86254	0.430657	0.0948905	0.0583942	0	0.0145985	0.00729927	0.0218978	0.0364964	0.0291971	0.306569	0.380531	0.079646	0.0353982	0.0442478	0.0265487	0.0176991	0.00884956	0.0265487	0.0265487	0.353982	1
ENSG00000151835	-4.63283	0.120968	0.104839	0.0403226	0.00806452	0.0241935	0.00806452	0.0403226	0.0725806	0.0967742	0.483871	0.196262	0.046729	0.0186916	0.0186916	0.00934579	0.00934579	0.00934579	0.0560748	0.0934579	0.542056	0
ENSG00000205710	-2.73615	0.267857	0.105159	0.0853175	0.0853175	0.0992063	0.0615079	0.0396825	0.0376984	0.031746	0.186508	0.247899	0.132353	0.102941	0.0903361	0.105042	0.0273109	0.0336134	0.0336134	0.052521	0.17437	1
ENSG00000272379	1.3803	0	0.00526316	0.0105263	0.0157895	0.0315789	0.0263158	0.0105263	0.0368421	0.0736842	0.789474	0	0	0	0.0208333	0.0208333	0.0104167	0.03125	0.0260417	0.078125	0.8125	0
ENSG00000162407	-1.86277	0.560241	0.0903614	0.060241	0.0240964	0.0180723	0.0120482	0.0240964	0.0120482	0.0542169	0.144578	0.491379	0.0775862	0.0172414	0.0431034	0.0344828	0.0344828	0.0172414	0.0344828	0.0431034	0.206897	0
ENSG00000211643	3.07481	0.0178571	0.00892857	0.00892857	0.0178571	0	0.0178571	0	0.0535714	0.0982143	0.776786	0	0.0173913	0.00869565	0.00869565	0	0.0173913	0.0434783	0.00869565	0.130435	0.765217	0
ENSG00000141232	0.25152	0.340136	0.0136054	0.00680272	0.0136054	0.0136054	0.00680272	0.00680272	0.0204082	0.047619	0.530612	0.310345	0.0137931	0	0.00689655	0.0137931	0.00689655	0	0.0206897	0.117241	0.510345	1
ENSG00000276696	0.552365	0	0	0	0	0.0181818	0	0.0181818	0.0727273	0.0727273	0.818182	0	0	0	0.0169492	0.0169492	0.0169492	0.0169492	0.0338983	0.0338983	0.864407	0
ENSG00000166900	-1.93652	0	0	0	0.0289855	0	0	0.0434783	0.057971	0.0724638	0.797101	0	0	0.027027	0	0.0675676	0.0135135	0.0135135	0.0540541	0.0405405	0.783784	1
ENSG00000272264	0.115305	0.0526316	0	0	0	0	0	0.0105263	0.0736842	0.0736842	0.789474	0.0210526	0	0.0105263	0	0.0105263	0	0.0210526	0.0421053	0.0947368	0.8	0
ENSG00000011590	-0.222596	0.117825	0.0513595	0.0725076	0.0543807	0.0634441	0.0392749	0.060423	0.0664653	0.120846	0.353474	0.112903	0.0419355	0.0774194	0.0322581	0.0548387	0.0451613	0.0645161	0.0548387	0.13871	0.377419	0
ENSG00000240801	2.28336	0.00384615	0	0.0307692	0.0269231	0.0230769	0.0346154	0.0346154	0.0884615	0.196154	0.561538	0	0	0.00796813	0.0318725	0.0239044	0.0239044	0.0278884	0.0677291	0.167331	0.649402	0
ENSG00000164535	0.575562	0.151724	0.0206897	0.00689655	0.00344828	0	0.0103448	0.0103448	0.0275862	0.1	0.668966	0.102564	0.00732601	0.003663	0	0	0	0.018315	0.03663	0.0989011	0.732601	1
ENSG00000197816	-2.03144	0	0.0165746	0.0165746	0.0165746	0.0607735	0.0607735	0.0828729	0.121547	0.127072	0.497238	0	0.0222222	0.0222222	0.0444444	0.05	0.0666667	0.0833333	0.0944444	0.161111	0.455556	0
ENSG00000204650	-0.548718	0.0638298	0	0	0.0070922	0.035461	0	0.0567376	0.0283688	0.0425532	0.765957	0.0769231	0.00699301	0	0.00699301	0.041958	0.020979	0.027972	0.034965	0.0559441	0.727273	0
ENSG00000248429	-4.92222	0.536	0.232	0.072	0.008	0.016	0.016	0.008	0.008	0.016	0.088	0.5625	0.0833333	0	0	0.0208333	0	0	0.125	0	0.208333	1
ENSG00000211968	-4.19012	0.0116279	0.0348837	0.0232558	0.0232558	0.0348837	0.0697674	0.0813953	0.116279	0.127907	0.476744	0.0117647	0.0117647	0	0.0352941	0.0470588	0.0470588	0.0941176	0.152941	0.129412	0.470588	0
ENSG00000242255	-1.29616	0	0	0	0	0.0142857	0.00714286	0	0.0142857	0.0142857	0.95	0	0	0	0	0	0	0	0.0225564	0.037594	0.93985	0
ENSG00000254415	1.09363	0.0393258	0.011236	0.00561798	0.0224719	0.0449438	0.0393258	0.0730337	0.101124	0.0674157	0.595506	0	0.0254777	0.0127389	0.0382166	0.044586	0.044586	0.00636943	0.044586	0.101911	0.681529	1
ENSG00000279491	0.0981418	0.308725	0.0805369	0.0604027	0.0134228	0.033557	0.0134228	0.033557	0.0604027	0.0671141	0.328859	0.33125	0.09375	0.0375	0.0375	0.01875	0.03125	0.03125	0.03125	0.05625	0.33125	1
ENSG00000276649	-5.43005	0.284314	0.0784314	0.0343137	0.0343137	0.0441176	0.0441176	0.0294118	0.0245098	0.0784314	0.348039	0.279412	0.0367647	0.0294118	0.0514706	0.0367647	0.0147059	0.0294118	0.0735294	0.102941	0.345588	1
ENSG00000006634	-1.87793	0.421053	0.0131579	0	0.0263158	0.0131579	0	0.0394737	0.0263158	0.0394737	0.421053	0.413333	0.04	0.04	0.04	0.04	0	0.04	0.0266667	0.04	0.32	0
ENSG00000136295	-4.27709	0.197531	0.0617284	0.0288066	0.0205761	0.0123457	0.0205761	0.0493827	0.037037	0.0987654	0.473251	0.15625	0.0208333	0.0520833	0.015625	0.03125	0.00520833	0.0260417	0.0625	0.0989583	0.53125	1
ENSG00000240163	0.00485587	0	0	0	0.00980392	0.00980392	0.0196078	0.0294118	0.0882353	0.117647	0.72549	0	0.0190476	0.00952381	0.00952381	0.00952381	0	0.0380952	0.0285714	0.114286	0.771429	1
ENSG00000143457	2.52849	0.0169492	0	0.0169492	0.0169492	0	0.0169492	0.0169492	0.0169492	0.0169492	0.881356	0	0	0	0.0163934	0	0	0	0.0655738	0.0491803	0.868852	0
ENSG00000175115	0.139281	0.378205	0.0448718	0.0576923	0.0128205	0.0512821	0.0192308	0.0128205	0.0192308	0.0705128	0.333333	0.291339	0.015748	0.0393701	0.0551181	0.015748	0.023622	0.015748	0.0472441	0.0314961	0.464567	0
ENSG00000141526	-5.11395	0.316489	0.0744681	0.0345745	0.0212766	0.0292553	0.0452128	0.0478723	0.0212766	0.0771277	0.332447	0.265957	0.0425532	0.0141844	0.0531915	0.0602837	0.0425532	0.0319149	0.0638298	0.106383	0.319149	1
ENSG00000132819	7.54714	0.541237	0.056701	0.0515464	0.0360825	0.0360825	0.0154639	0.0360825	0.0154639	0.0309278	0.180412	0.298805	0.0916335	0.0756972	0.059761	0.0677291	0.059761	0.0398406	0.0478088	0.0438247	0.215139	0
ENSG00000246273	-2.46897	0.253623	0.0507246	0.0289855	0	0.0724638	0.101449	0.108696	0.0724638	0.0797101	0.231884	0.312	0.048	0.024	0.056	0.048	0.024	0.032	0.048	0.072	0.336	0
ENSG00000166002	-2.64344	0.300752	0.0601504	0	0.0300752	0.0150376	0.0300752	0.075188	0.0676692	0.0526316	0.368421	0.191919	0.0505051	0.040404	0.030303	0.040404	0.020202	0.040404	0.0909091	0.0505051	0.444444	1
ENSG00000279696	12.7667	0	0	0	0	0.0204082	0.0204082	0.0408163	0.122449	0.142857	0.653061	0	0	0.0212766	0	0	0	0.0425532	0	0.0425532	0.893617	0
ENSG00000102445	-2.58095	0	0	0	0	0.0123457	0.00617284	0.0246914	0.0987654	0.209877	0.648148	0	0	0.00653595	0	0.0261438	0.0196078	0.0588235	0.117647	0.156863	0.614379	0
ENSG00000117480	-5.661	0.322917	0.0659722	0.03125	0.0208333	0.03125	0.0104167	0.03125	0.0347222	0.0902778	0.361111	0.322449	0.0326531	0.00408163	0.0367347	0.044898	0.0326531	0.0244898	0.0530612	0.0489796	0.4	1
ENSG00000163823	-22.2561	0.0138889	0.0138889	0.0277778	0	0	0	0.0138889	0.0694444	0.152778	0.708333	0.0483871	0.0645161	0.0322581	0.016129	0.016129	0.0483871	0.0645161	0.112903	0.16129	0.435484	1
ENSG00000196329	-1.02984	0	0	0	0	0.0125	0.0125	0.025	0.025	0.120833	0.804167	0.004329	0.004329	0.00865801	0.012987	0.012987	0.004329	0.004329	0.00865801	0.0779221	0.861472	1
ENSG00000175895	5.03207	0.54023	0.103448	0.0229885	0.0114943	0.0229885	0.0114943	0.0114943	0.0344828	0.0344828	0.206897	0.38	0.04	0.03	0.03	0.02	0.02	0.05	0.04	0.04	0.35	0
ENSG00000187994	2.32392	0.0243902	0.00487805	0.0146341	0.0243902	0.0195122	0.0097561	0.0097561	0.0292683	0.102439	0.760976	0.0144928	0	0.0144928	0.0241546	0.00966184	0.00483092	0.0193237	0.0193237	0.0724638	0.821256	0
ENSG00000231991	0.310753	0.0578035	0	0	0.0115607	0.0115607	0	0.00578035	0.0346821	0.156069	0.722543	0.0292398	0.0175439	0	0	0.00584795	0.00584795	0	0.0467836	0.122807	0.77193	1
ENSG00000196867	-3.63188	0.470588	0.133333	0.0235294	0.0156863	0.00392157	0.00392157	0.0235294	0.027451	0.0313725	0.266667	0.230769	0.0384615	0.0307692	0.00769231	0.0461538	0.0153846	0.0615385	0.0307692	0.0230769	0.515385	0
ENSG00000105655	-5.37048	0.131514	0.0272953	0.0173697	0.0397022	0.0297767	0.0248139	0.0471464	0.0471464	0.109181	0.526055	0.115903	0.032345	0.0242588	0.0566038	0.0512129	0.0458221	0.0458221	0.0592992	0.107817	0.460916	0
ENSG00000135469	0.376266	0.0964467	0.00507614	0.0101523	0.00507614	0.0253807	0.00507614	0.0304569	0.0558376	0.071066	0.695431	0.106061	0.0151515	0.00505051	0.020202	0.0151515	0.030303	0.010101	0.020202	0.0656566	0.712121	0
ENSG00000244479	-4.00617	0.030303	0.0606061	0.0151515	0.0151515	0.0151515	0	0.0454545	0.0606061	0.121212	0.636364	0.0983607	0	0	0	0	0	0.0163934	0.0327869	0.0983607	0.754098	0
ENSG00000211896	11.5433	0.00293255	0.0117302	0.0175953	0.0205279	0.0557185	0.0351906	0.0615836	0.170088	0.252199	0.372434	0	0	0.00294985	0.00589971	0.0176991	0.0176991	0.020649	0.0442478	0.188791	0.702065	0
ENSG00000138413	-3.87447	0.176	0.016	0.008	0	0.016	0.016	0.008	0.104	0.2	0.456	0.0892857	0.00892857	0.00892857	0.0446429	0.0357143	0.0535714	0.116071	0.169643	0.0625	0.410714	1
ENSG00000150593	2.94736	0.329268	0.0609756	0.0487805	0	0.0243902	0.0121951	0.0243902	0	0.0487805	0.45122	0.258427	0.0449438	0.0337079	0.0449438	0.011236	0.011236	0.0224719	0.0561798	0.0561798	0.460674	0
ENSG00000163931	-3.69165	0.225564	0.0150376	0.0225564	0.0300752	0.0300752	0.0150376	0.0451128	0.0300752	0.0977444	0.488722	0.25	0.0333333	0.025	0.0416667	0.05	0.0166667	0.00833333	0.0583333	0.0666667	0.45	1
ENSG00000164713	-0.555746	0.218579	0.00546448	0.010929	0.0163934	0.0327869	0.0163934	0.0218579	0.0491803	0.0546448	0.57377	0.227027	0.00540541	0.027027	0.0162162	0.0432432	0.0108108	0.027027	0.0162162	0.0432432	0.583784	1
ENSG00000180139	-0.327939	0.0273973	0.0547945	0.0410959	0.0273973	0.0410959	0.0136986	0.0273973	0.0547945	0.0410959	0.671233	0.0144928	0.0434783	0.0144928	0.0289855	0.0434783	0.0144928	0.0289855	0.0434783	0.115942	0.652174	0
ENSG00000130449	-0.503118	0.646341	0.0243902	0.00609756	0.0304878	0.0365854	0	0.0304878	0.0304878	0.0304878	0.164634	0.625	0.0486111	0	0.0347222	0.0347222	0.0138889	0.0208333	0.0138889	0.0277778	0.180556	1
ENSG00000072694	2.87992	0	0	0	0	0.153846	0.0769231	0.153846	0.0769231	0.230769	0.307692	0	0	0.0769231	0	0	0	0	0.230769	0.0769231	0.615385	0
ENSG00000259330	-0.990286	0.407821	0.0335196	0.0111732	0.00558659	0.0446927	0.0111732	0.0391061	0.0335196	0.0614525	0.351955	0.282759	0.0482759	0.0275862	0.0275862	0.0344828	0.0206897	0.0206897	0.0275862	0.0689655	0.441379	1
ENSG00000148180	-0.872043	0.0169492	0.0169492	0	0	0.0169492	0.0169492	0.0338983	0.101695	0.152542	0.644068	0	0	0	0	0.0357143	0.0357143	0.0535714	0.0357143	0.107143	0.732143	1
ENSG00000196187	0.0829415	0.309392	0.0828729	0.038674	0.0331492	0.0607735	0	0.0110497	0.0441989	0.0497238	0.370166	0.237179	0.0448718	0.0448718	0.025641	0.0576923	0.0192308	0.0320513	0.0128205	0.0705128	0.455128	0
ENSG00000139890	2.99823	0.0118343	0.0118343	0.00591716	0.0295858	0.0532544	0.035503	0.0118343	0.0650888	0.118343	0.656805	0.00617284	0.00617284	0.0246914	0.0246914	0.0246914	0	0.0308642	0.0493827	0.141975	0.691358	0
ENSG00000197520	15.8694	0.0138889	0.0416667	0.0555556	0.0277778	0.0416667	0	0.0694444	0.0833333	0.0277778	0.638889	0.0125	0.0125	0	0.025	0	0.0125	0	0.1125	0.0375	0.7875	0
ENSG00000233953	1.31394	0	0	0	0.011236	0	0	0.011236	0.0224719	0.134831	0.820225	0	0	0	0.0113636	0	0.0113636	0.0113636	0.0568182	0.159091	0.75	0
ENSG00000279095	3.6531	0	0	0	0.00507614	0.0152284	0.00507614	0.0203046	0.0507614	0.15736	0.746193	0	0	0	0	0.00510204	0.00510204	0.00510204	0.0102041	0.0918367	0.882653	1
ENSG00000100721	34.724	0.251282	0.174359	0.107692	0.0769231	0.0871795	0.0923077	0.0564103	0.0410256	0.0461538	0.0666667	0.0954357	0.0871369	0.0705394	0.0373444	0.0414938	0.0497925	0.0414938	0.0788382	0.107884	0.390041	0
ENSG00000151136	-3.41319	0.81791	0.0746269	0.0119403	0.0119403	0.00895522	0	0.0119403	0.00895522	0.0149254	0.038806	0.791667	0.0416667	0.00833333	0.025	0.00833333	0	0.0166667	0.00833333	0.025	0.075	1
ENSG00000154319	-5.0574	0	0	0.0060241	0.0060241	0.0180723	0.0060241	0.0301205	0.0180723	0.126506	0.789157	0.0233918	0.0116959	0.0292398	0.0175439	0.0116959	0.00584795	0.0233918	0.0526316	0.0877193	0.736842	0
ENSG00000180626	-0.255744	0.180556	0.0462963	0.0185185	0.0231481	0.0277778	0.0138889	0.00925926	0.0185185	0.0555556	0.606481	0.189573	0.0331754	0.00947867	0.014218	0.0236967	0.00947867	0.014218	0.0189573	0.07109	0.616114	0
ENSG00000239035	17.5894	0.0526316	0.0631579	0.0210526	0.0105263	0.0315789	0.0105263	0.0105263	0.0105263	0.0315789	0.757895	0	0	0.01	0	0.02	0	0.04	0.02	0.07	0.84	0
ENSG00000275713	-3.00564	0.18239	0.00628931	0.0125786	0.0188679	0.0503145	0.0440252	0.0943396	0.0691824	0.0691824	0.45283	0.170068	0.0136054	0.0340136	0.047619	0.0612245	0.0204082	0.0680272	0.0748299	0.0680272	0.442177	0
ENSG00000166398	1.63446	0.162162	0.003861	0.00772201	0.011583	0.0617761	0.03861	0.030888	0.023166	0.0926641	0.567568	0.093617	0	0.00425532	0.00851064	0.0170213	0.0170213	0.0255319	0.0425532	0.0680851	0.723404	0
ENSG00000233016	-0.832094	0.259259	0.0222222	0.0259259	0.0222222	0.0148148	0.00740741	0.0185185	0.0407407	0.0814815	0.507407	0.216	0.02	0.036	0.028	0.004	0.004	0.02	0.06	0.096	0.516	0
ENSG00000201806	-0.132064	0.247191	0.0561798	0.0168539	0.00561798	0.00561798	0.00561798	0.0224719	0.0393258	0.0449438	0.55618	0.186335	0.0372671	0.00621118	0.00621118	0.0310559	0.00621118	0.0124224	0.0186335	0.0869565	0.608696	0
ENSG00000085563	-4.86433	0	0	0	0.015873	0	0	0.015873	0.0634921	0.0793651	0.825397	0	0	0	0	0.0333333	0	0	0.116667	0.133333	0.716667	0
ENSG00000224597	-1.08098	0.39801	0.114428	0.0199005	0.00497512	0	0.0199005	0.0248756	0.0248756	0.0547264	0.338308	0.348993	0.0201342	0	0.0134228	0.0134228	0.00671141	0.00671141	0.0268456	0.0671141	0.496644	1
ENSG00000012124	7.35129	0.0949367	0.0949367	0.0379747	0.0253165	0.0822785	0.056962	0.0316456	0.0822785	0.113924	0.379747	0.0789474	0.0328947	0.0460526	0.0394737	0.0263158	0.0263158	0.0131579	0.0394737	0.144737	0.552632	0
ENSG00000139651	0.276633	0.268116	0.0434783	0.0217391	0.00724638	0	0.00724638	0.00724638	0.0144928	0.0434783	0.586957	0.242647	0.0147059	0	0.0294118	0.0294118	0.0220588	0.0294118	0.0367647	0.0588235	0.536765	0
ENSG00000116771	-1.60761	0.121849	0.00420168	0.012605	0.012605	0.0168067	0.0168067	0.0210084	0.0168067	0.0588235	0.718487	0.0921053	0.00438596	0.0175439	0.00877193	0.0219298	0.0307018	0.0263158	0.0394737	0.0614035	0.697368	0
ENSG00000243621	-4.59082	0	0	0	0	0.016129	0	0.016129	0	0.0483871	0.919355	0	0	0	0	0.030303	0	0.0151515	0	0.121212	0.833333	0
ENSG00000267254	-1.98662	0.2	0.0314286	0.0257143	0.0228571	0.0257143	0.00571429	0.0257143	0.0342857	0.0657143	0.562857	0.123377	0.0324675	0.0162338	0.0227273	0.025974	0.012987	0.0357143	0.0487013	0.0746753	0.607143	0
ENSG00000111252	-0.288741	0.629371	0.111888	0.013986	0.013986	0.020979	0.027972	0.034965	0.0559441	0.00699301	0.0839161	0.565217	0.0217391	0.0326087	0.0108696	0.0434783	0.0108696	0.0434783	0.0326087	0.0652174	0.173913	1
ENSG00000073605	-6.15411	0.00591716	0.0177515	0.0236686	0.0414201	0.0473373	0.0473373	0.0532544	0.0295858	0.0710059	0.662722	0.0189873	0.0379747	0.0126582	0.0253165	0.0443038	0.0253165	0.0696203	0.0632911	0.101266	0.601266	0
ENSG00000110077	-26.1149	0	0.0178571	0.0178571	0.107143	0.107143	0.0535714	0.0535714	0.0535714	0.125	0.464286	0.111111	0.177778	0.0444444	0.0888889	0.0888889	0	0.0444444	0.0444444	0.0666667	0.333333	1
ENSG00000274620	-0.788105	0	0	0	0	0	0	0	0.0192308	0.0384615	0.942308	0	0	0	0	0	0	0.030303	0.030303	0.020202	0.919192	1
ENSG00000225178	2.27737	0	0.0136986	0.0136986	0.0136986	0.0136986	0	0	0.0273973	0.0821918	0.835616	0.0138889	0	0	0	0.0277778	0	0	0.0555556	0.152778	0.75	0
ENSG00000260916	-2.2824	0.0765027	0.0218579	0.00546448	0.010929	0.010929	0.010929	0.0273224	0.0437158	0.0765027	0.715847	0.103825	0.010929	0.00546448	0.0218579	0.0327869	0.010929	0.0163934	0.0437158	0.120219	0.63388	1
ENSG00000251139	-18.5786	0.0298507	0.0149254	0.00497512	0.00497512	0.0597015	0.0497512	0.0298507	0.039801	0.0597015	0.706468	0.100559	0.0614525	0.027933	0.027933	0.0223464	0.0223464	0.0391061	0.0502793	0.111732	0.536313	1
ENSG00000239571	2.5176	0.015625	0	0.03125	0	0.015625	0.03125	0.046875	0.0625	0.125	0.671875	0	0	0	0.015625	0.015625	0	0.0625	0.09375	0.140625	0.671875	0
ENSG00000169026	-12.5237	0.155496	0.0348525	0.0268097	0.0107239	0.00536193	0.00536193	0.0160858	0.0402145	0.112601	0.592493	0.135484	0.0354839	0.0322581	0.0290323	0.0258065	0.0193548	0.0290323	0.0548387	0.112903	0.525806	1
ENSG00000147459	-7.17998	0.604096	0.0341297	0.00682594	0.0136519	0.0136519	0.00682594	0.0204778	0.0375427	0.0716724	0.191126	0.387597	0.0155039	0.0155039	0.0232558	0.0232558	0.0542636	0.0387597	0.0465116	0.0775194	0.317829	1
ENSG00000239839	1.38668	0	0.0142857	0	0.0142857	0.0714286	0.0142857	0.114286	0.0571429	0.171429	0.542857	0	0	0.030303	0.0151515	0.030303	0.030303	0.030303	0.0606061	0.19697	0.606061	0
ENSG00000130956	-1.16273	0.420513	0.0358974	0.00512821	0	0.00512821	0.0102564	0.0102564	0.0153846	0.0410256	0.45641	0.27027	0.0202703	0.00675676	0.00675676	0.0135135	0	0.0135135	0.027027	0.0540541	0.587838	0
ENSG00000131355	-0.377895	0.0746269	0	0	0.00746269	0.00746269	0.0149254	0.0298507	0.0522388	0.126866	0.686567	0.080292	0.0145985	0.00729927	0.00729927	0.0291971	0.00729927	0.00729927	0.0218978	0.116788	0.708029	1
ENSG00000125810	-20.7246	0.0695364	0.0165563	0.00662252	0.0165563	0.0298013	0.0496689	0.0496689	0.0960265	0.15894	0.506623	0.105691	0.0243902	0.0650407	0.0447154	0.0772358	0.0284553	0.0569106	0.0894309	0.138211	0.369919	1
ENSG00000169692	-3.1858	0.172414	0.0655172	0.0482759	0.0413793	0.0310345	0.0172414	0.0551724	0.0517241	0.0793103	0.437931	0.193182	0.0530303	0.0340909	0.030303	0.0378788	0.0340909	0.0189394	0.106061	0.094697	0.397727	1
ENSG00000168795	-0.85829	0.217391	0.0434783	0.0124224	0	0.0310559	0.0310559	0.0186335	0.0310559	0.0621118	0.552795	0.256579	0.0131579	0.00657895	0.0131579	0.00657895	0	0.0131579	0.0263158	0.0592105	0.605263	0
ENSG00000105383	-17.2969	0.021978	0.0989011	0.153846	0.0769231	0.120879	0.032967	0.032967	0.10989	0.0549451	0.296703	0.178571	0.0714286	0.0357143	0.0178571	0.0178571	0.0357143	0.0535714	0.0178571	0.0535714	0.517857	1
ENSG00000124588	-0.537764	0.169231	0.0769231	0	0	0.0307692	0.00769231	0	0.0307692	0.0384615	0.646154	0.198473	0.0458015	0	0.0229008	0.00763359	0.0305344	0.0152672	0.0305344	0.0992366	0.549618	1
ENSG00000147416	-4.33332	0.152866	0.0764331	0.0382166	0.0191083	0.044586	0.0509554	0.0509554	0.0509554	0.0382166	0.477707	0.097561	0.0894309	0.0243902	0.0325203	0.0325203	0.00813008	0.0569106	0.0487805	0.0650407	0.544715	1
ENSG00000189144	-3.29355	0.177419	0.185484	0.0887097	0.0322581	0.0322581	0.0120968	0.00806452	0.0282258	0.0443548	0.391129	0.298578	0.0331754	0.014218	0.0236967	0.0189573	0.014218	0.00947867	0.0236967	0.0758294	0.488152	0
ENSG00000124243	2.16379	0.127451	0.0539216	0.0196078	0.00980392	0.0588235	0.0196078	0.0588235	0.0392157	0.0784314	0.534314	0.128713	0.00990099	0.0148515	0.0148515	0.0346535	0.019802	0.0346535	0.0346535	0.0891089	0.618812	0
ENSG00000105926	1.18621	0.602151	0.0537634	0.0430108	0.0645161	0.0215054	0	0.0215054	0.0107527	0.0107527	0.172043	0.523256	0.0348837	0.0348837	0.0348837	0.0348837	0.0348837	0.0116279	0.0232558	0.0581395	0.209302	0
ENSG00000261222	-3.41837	0.0461538	0.0153846	0.0230769	0.0461538	0.0692308	0.0384615	0.0384615	0.1	0.184615	0.438462	0.0336134	0.0252101	0.0420168	0.0504202	0.0504202	0.0336134	0.0420168	0.10084	0.109244	0.512605	1
ENSG00000162645	-4.42953	0	0	0	0.0175439	0	0	0	0.0350877	0.122807	0.824561	0	0	0	0	0	0.0181818	0.0181818	0.0181818	0.127273	0.818182	1
ENSG00000169499	2.78723	0.522727	0.147727	0.0454545	0.0227273	0.0340909	0.0113636	0.0227273	0.0113636	0.0113636	0.170455	0.346154	0.0384615	0.025641	0.0641026	0.0897436	0.025641	0.0512821	0.0384615	0.0641026	0.25641	0
ENSG00000228649	2.7899	0.2	0.04	0.016	0.016	0.08	0.04	0.056	0.072	0.12	0.36	0.181102	0.0393701	0.023622	0.0314961	0.023622	0.015748	0.0393701	0.0629921	0.110236	0.472441	0
ENSG00000164509	-22.0973	0	0.0147059	0	0	0.0294118	0.0147059	0.0147059	0.0882353	0.132353	0.705882	0.0327869	0.0327869	0	0.0655738	0.0983607	0.0327869	0.0163934	0.0983607	0.0491803	0.57377	1
ENSG00000113070	-1.73094	0.275	0.0833333	0.0583333	0.05	0.0333333	0.0166667	0	0.0416667	0.0416667	0.4	0.330189	0.0377358	0.0283019	0.00943396	0.00943396	0.0566038	0.0377358	0.0566038	0.0849057	0.349057	1
ENSG00000211938	4.79196	0.0222222	0.0444444	0.0222222	0.0666667	0.0666667	0.0222222	0.111111	0.0666667	0.155556	0.422222	0.0925926	0.0185185	0.0555556	0.0185185	0.0740741	0.0925926	0.0185185	0.0740741	0.12963	0.425926	0
ENSG00000146285	1.40643	0.0803571	0.0178571	0.00892857	0.0178571	0.0357143	0	0.00892857	0.0535714	0.0714286	0.705357	0.0526316	0.0526316	0.00877193	0.00877193	0.0350877	0.00877193	0.0263158	0.0350877	0.0438596	0.72807	0
ENSG00000225101	1.89501	0	0	0.0238095	0	0	0.047619	0.0952381	0.119048	0.119048	0.595238	0.0243902	0	0	0	0.0243902	0	0	0.0487805	0.0731707	0.829268	1
ENSG00000150540	-13.2093	0.0106383	0.0106383	0.0106383	0.117021	0.0851064	0.0531915	0.0425532	0.0638298	0.0531915	0.553191	0.0641026	0.0384615	0.141026	0.025641	0.025641	0.0128205	0.0128205	0.0384615	0.025641	0.615385	1
ENSG00000102878	-2.55842	0.551797	0.181818	0.0549683	0.0317125	0.0295983	0.0105708	0.0359408	0.02537	0.0295983	0.0486258	0.580822	0.142466	0.0383562	0.0410959	0.0328767	0.030137	0.0109589	0.0328767	0.0273973	0.0630137	1
ENSG00000104043	0.799212	0.298343	0.0331492	0.0165746	0.00552486	0.038674	0.00552486	0.0110497	0.0552486	0.038674	0.497238	0.202454	0.0429448	0.0122699	0.0245399	0.0184049	0.00613497	0.0122699	0.0245399	0.0981595	0.558282	1
ENSG00000134470	-0.4067	0.345912	0.0440252	0.0377358	0.0125786	0	0.00628931	0.00628931	0.0566038	0.132075	0.358491	0.297872	0.0638298	0.0070922	0.0070922	0.0070922	0	0.0212766	0.0780142	0.0992908	0.41844	1
ENSG00000145428	-2.35566	0.366516	0.0542986	0.0180995	0.0135747	0.0226244	0.0135747	0.0271493	0.040724	0.113122	0.330317	0.239264	0.0306748	0.0122699	0	0.0368098	0.0184049	0.0184049	0.0245399	0.104294	0.515337	1
ENSG00000170476	7.7017	0.356164	0.127854	0.0730594	0.0547945	0.086758	0.0410959	0.0730594	0.0319635	0.0456621	0.109589	0.236715	0.0917874	0.0434783	0.0772947	0.057971	0.0434783	0.0531401	0.130435	0.0966184	0.169082	0
ENSG00000136810	0.635963	0.526786	0.0714286	0.0178571	0.00892857	0	0	0.0178571	0.0446429	0.0714286	0.241071	0.388235	0.0352941	0.0235294	0	0.0117647	0.0117647	0.0117647	0.0588235	0.0352941	0.423529	1
ENSG00000176845	0.876111	0.456446	0.0766551	0.0348432	0.0243902	0.0348432	0.0243902	0.0592334	0.0662021	0.0522648	0.170732	0.371542	0.0671937	0.0395257	0.0395257	0.0513834	0.0197628	0.027668	0.0197628	0.0869565	0.27668	1
ENSG00000163956	-6.27344	0.228464	0.0599251	0.0449438	0.00749064	0.011236	0.0187266	0.0299625	0.0449438	0.0749064	0.479401	0.246914	0.0823045	0.0123457	0.0288066	0.0493827	0.037037	0.0164609	0.0493827	0.102881	0.374486	1
ENSG00000099204	-5.32657	0.0165289	0.00826446	0.0330579	0.00826446	0.0330579	0.0330579	0.0578512	0.0578512	0.165289	0.586777	0.00884956	0.00884956	0.00884956	0.0265487	0.0619469	0.0176991	0.0707965	0.079646	0.150442	0.566372	0
ENSG00000165801	-2.13673	0.520548	0.0821918	0.0342466	0.0205479	0.0342466	0.0136986	0.00684932	0.00684932	0.0205479	0.260274	0.425287	0.103448	0	0	0.0114943	0	0	0.0114943	0.091954	0.356322	1
ENSG00000273141	-0.920057	0.196629	0.0168539	0.00561798	0.00561798	0.0393258	0.0168539	0.011236	0.0337079	0.0449438	0.629213	0.144654	0	0.0125786	0.0125786	0.0188679	0.0188679	0.0125786	0.0125786	0.0754717	0.691824	1
ENSG00000135426	-7.69911	0.0566038	0.0377358	0.0188679	0.0377358	0.0377358	0.0566038	0.0188679	0.0754717	0.0943396	0.566038	0.0909091	0.0227273	0.0227273	0.0227273	0.0454545	0	0.136364	0.0227273	0.159091	0.477273	0
ENSG00000132475	1.00642	0.0860215	0.0591398	0.0591398	0.0698925	0.0483871	0.0430108	0.0376344	0.0591398	0.112903	0.424731	0.0804598	0.0172414	0.0344828	0.0632184	0.045977	0.0287356	0.0689655	0.0747126	0.114943	0.471264	1
ENSG00000069966	-4.40344	0	0.0155039	0	0	0.0232558	0	0.0155039	0.0697674	0.0620155	0.813953	0.00769231	0.0153846	0.0153846	0.00769231	0.0307692	0.00769231	0.0230769	0.00769231	0.0538462	0.830769	0
ENSG00000126262	-16.8101	0	0.0243902	0.00609756	0.0304878	0.0121951	0.0121951	0.0121951	0.0182927	0.103659	0.780488	0.0748299	0.0204082	0.0272109	0.0340136	0.0680272	0.00680272	0.047619	0.0340136	0.0816327	0.605442	1
ENSG00000211662	-0.942281	0.0535714	0.0357143	0.0446429	0.0892857	0.0535714	0.0178571	0.0535714	0.0535714	0.116071	0.482143	0.0288462	0.0288462	0.0480769	0.0673077	0.0480769	0.0384615	0.0288462	0.0865385	0.125	0.5	0
ENSG00000073111	-1.86082	0.175141	0.0169492	0.0169492	0	0.0451977	0.0225989	0.0225989	0.0677966	0.124294	0.508475	0.121951	0.0182927	0.0243902	0.0243902	0.0304878	0.0365854	0.0670732	0.0426829	0.134146	0.5	0
ENSG00000214212	-0.839847	0.0817121	0.0233463	0.0194553	0.0233463	0.0272374	0.0311284	0.0155642	0.0583658	0.124514	0.595331	0.0607287	0.0202429	0.0242915	0.0161943	0.0323887	0.0283401	0.0161943	0.0445344	0.101215	0.65587	1
ENSG00000130309	-3.97773	0.174274	0.00829876	0.00414938	0.033195	0.0290456	0.0290456	0.033195	0.0580913	0.0456432	0.585062	0.135135	0.0045045	0.0315315	0.0315315	0.0675676	0.027027	0.0540541	0.0540541	0.0585586	0.536036	1
ENSG00000107829	-0.392325	0.214286	0.0153061	0.0153061	0.0153061	0	0.0102041	0.0255102	0.0204082	0.0459184	0.637755	0.188776	0	0.0102041	0.0255102	0.0204082	0.00510204	0.0204082	0.0204082	0.0867347	0.622449	0
ENSG00000116514	2.45455	0.324468	0.0319149	0.0425532	0.0585106	0.0159574	0.0478723	0.0212766	0.0265957	0.0585106	0.37234	0.272727	0.0481283	0.0213904	0.0213904	0.0374332	0.0320856	0.0320856	0.0160428	0.0534759	0.465241	1
ENSG00000163644	-0.820403	0.425	0.025	0.0125	0	0.025	0.0125	0	0.025	0.0375	0.4375	0.4125	0.0375	0.0375	0.0125	0.05	0.0125	0	0.0375	0.0125	0.3875	0
ENSG00000173581	-0.0989987	0.4125	0.0916667	0.0708333	0.0458333	0.05	0.0166667	0.025	0.025	0.0416667	0.220833	0.405983	0.102564	0.0769231	0.0512821	0.0128205	0.017094	0.0299145	0.00854701	0.042735	0.252137	0
ENSG00000126247	-1.77796	0.126437	0.0114943	0.00574713	0.0114943	0.0114943	0.0287356	0.0172414	0.0402299	0.0977011	0.649425	0.100629	0.0251572	0.00628931	0.0251572	0.0188679	0.00628931	0.0251572	0.0188679	0.0943396	0.679245	1
ENSG00000107796	-4.61034	0.451613	0	0.0483871	0.016129	0.0483871	0	0.0645161	0.0645161	0.0645161	0.241935	0.384615	0.102564	0.025641	0.0512821	0.025641	0	0.102564	0.025641	0.0512821	0.230769	0
ENSG00000240671	18.0196	0	0.0697674	0.0232558	0.0465116	0.0465116	0.0232558	0.0465116	0.0930233	0.0465116	0.604651	0	0	0.0192308	0.0192308	0.0384615	0.0192308	0	0.0576923	0.0384615	0.807692	0
ENSG00000226571	18.0944	0.0344828	0.0229885	0	0.0229885	0.0689655	0.0344828	0.0689655	0.137931	0.195402	0.413793	0.0108696	0.0108696	0.0217391	0.0326087	0.0108696	0.0217391	0.0326087	0.0108696	0.108696	0.73913	0
ENSG00000164023	-0.679419	0.391566	0.0722892	0.0301205	0.0361446	0.0361446	0.0120482	0.0361446	0.0722892	0.0481928	0.26506	0.205607	0.0560748	0.00934579	0.0373832	0.0560748	0.0186916	0.00934579	0.0654206	0.0373832	0.504673	1
ENSG00000173846	2.19014	0.207373	0.0322581	0.0184332	0.0230415	0.0322581	0.0414747	0.0691244	0.078341	0.0967742	0.400922	0.137931	0.0147783	0.0295567	0.044335	0.00985222	0.0147783	0.00985222	0.0738916	0.1133	0.551724	1
ENSG00000207233	9.66084	0.328	0.056	0.048	0.016	0.064	0.048	0.08	0.072	0.128	0.16	0.204918	0.0245902	0.00819672	0.0163934	0.0163934	0	0	0.0163934	0.0491803	0.663934	0
ENSG00000186350	-3.26686	0.0181159	0.0217391	0.0144928	0.00724638	0.0217391	0.0144928	0.0326087	0.0869565	0.181159	0.601449	0.0555556	0.0296296	0.0259259	0.0111111	0.0037037	0.0148148	0.0222222	0.037037	0.111111	0.688889	1
ENSG00000147854	2.84333	0.350785	0.0209424	0.0052356	0.0052356	0.0157068	0.0366492	0.0314136	0.078534	0.0628272	0.39267	0.300518	0.0207254	0.0103627	0.00518135	0.0103627	0.00518135	0.0207254	0.0310881	0.0621762	0.533679	0
ENSG00000144455	-2.77666	0.056701	0	0	0.0154639	0.0257732	0.0154639	0.0103093	0.0463918	0.0824742	0.747423	0.0670103	0.00515464	0.0103093	0.0309278	0.0206186	0.0257732	0.0463918	0.0463918	0.0721649	0.675258	1
ENSG00000258878	-1.72087	0	0	0	0	0	0	0	0.015748	0.0393701	0.944882	0	0	0	0	0.00793651	0	0	0.00793651	0.0555556	0.928571	0
ENSG00000275769	-1.34689	0.00689655	0	0.00689655	0	0.00689655	0.00689655	0.00689655	0.0206897	0.0275862	0.917241	0	0.00680272	0	0	0	0.00680272	0.0136054	0.0408163	0.0748299	0.857143	0
ENSG00000145569	-8.0191	0.381188	0.029703	0.00990099	0.0148515	0.0148515	0.00990099	0.0594059	0.0742574	0.049505	0.356436	0.288732	0.0633803	0.0704225	0.0211268	0.0492958	0.0492958	0.0211268	0.0422535	0.056338	0.338028	1
ENSG00000173715	-0.610426	0.114286	0.0204082	0.00816327	0.00408163	0.0204082	0.0326531	0.0163265	0.0653061	0.0612245	0.657143	0.121849	0.0168067	0.0168067	0.00840336	0.0210084	0.00840336	0.0294118	0.0420168	0.0840336	0.651261	0
ENSG00000187446	-0.888909	0.167464	0.0143541	0.00956938	0.0334928	0.0143541	0.0143541	0.0287081	0.0430622	0.0861244	0.588517	0.100529	0.042328	0.010582	0.010582	0	0.00529101	0.042328	0.021164	0.0793651	0.687831	1
ENSG00000114423	-0.412562	0.34375	0.03125	0	0.03125	0.0625	0	0.046875	0.046875	0.078125	0.359375	0.235294	0.0196078	0	0.0196078	0.0392157	0.0392157	0.0196078	0.0980392	0.137255	0.392157	0
ENSG00000130489	-1.11529	0.258503	0.0272109	0.0238095	0.0102041	0.0170068	0.0272109	0.0170068	0.037415	0.0952381	0.486395	0.212355	0.027027	0.023166	0.030888	0.011583	0.00772201	0.00772201	0.034749	0.0810811	0.563707	1
ENSG00000197279	0.686872	0.235955	0.011236	0	0	0.011236	0.011236	0	0.0449438	0.101124	0.58427	0.151163	0.0116279	0	0	0.0465116	0	0	0.0465116	0.104651	0.639535	0
ENSG00000258355	-5.26887	0.502165	0.0562771	0.021645	0.017316	0	0	0.00865801	0.012987	0.047619	0.333333	0.394558	0.0408163	0.0272109	0.0136054	0.0272109	0.047619	0.0408163	0.0748299	0.0544218	0.278912	1
ENSG00000132465	11.0804	0.011236	0.0224719	0.0449438	0.011236	0.0337079	0.0224719	0.0224719	0.0337079	0.0898876	0.707865	0	0	0	0	0.03	0	0.01	0.02	0.09	0.85	0
ENSG00000228196	-0.504127	0	0	0	0	0.0283019	0	0	0.00943396	0.0754717	0.886792	0	0	0	0	0.00909091	0	0.00909091	0	0.1	0.881818	0
ENSG00000127191	-0.8351	0.0472441	0.0275591	0.019685	0.015748	0.0275591	0.023622	0.0433071	0.0826772	0.0866142	0.625984	0.0325203	0.0284553	0.0203252	0.0284553	0.0162602	0.0487805	0.0243902	0.0447154	0.0731707	0.682927	0
ENSG00000180694	-3.23593	0.337079	0.174157	0.0617978	0.0280899	0.0449438	0.0505618	0.0393258	0.0786517	0.0393258	0.146067	0.256198	0.0743802	0.0578512	0.0826446	0.0495868	0.0330579	0.0661157	0.0661157	0.0743802	0.239669	0
ENSG00000174791	-2.66009	0.10061	0.0609756	0.0396341	0.027439	0.0365854	0.0365854	0.0457317	0.070122	0.109756	0.472561	0.0785714	0.0107143	0.0107143	0.0392857	0.0392857	0.0285714	0.025	0.0321429	0.192857	0.542857	1
ENSG00000104918	-7.86973	0.119134	0.0361011	0.0144404	0.0180505	0.0361011	0.0613718	0.0469314	0.0397112	0.148014	0.480144	0.0641026	0.0555556	0.0384615	0.0470085	0.0555556	0.0128205	0.025641	0.0641026	0.0940171	0.542735	1
ENSG00000105708	0.845154	0.0893617	0.0170213	0.00425532	0.0212766	0.0297872	0.012766	0.0170213	0.0638298	0.0893617	0.655319	0.0357143	0.00446429	0.0178571	0.0223214	0.0267857	0.00446429	0.0133929	0.0491071	0.0491071	0.776786	0
ENSG00000198467	-2.96359	0.137441	0.0758294	0.0331754	0.042654	0.056872	0.028436	0.0663507	0.0663507	0.0758294	0.417062	0.170103	0.0670103	0.0309278	0.0463918	0.0412371	0.0257732	0.0309278	0.0618557	0.0824742	0.443299	0
ENSG00000121570	-8.26734	0.119048	0.130952	0.119048	0.0654762	0.0357143	0.0238095	0.0535714	0.0535714	0.0833333	0.315476	0.206349	0.0714286	0.00793651	0.047619	0.0634921	0.0238095	0.0555556	0.0793651	0.0873016	0.357143	0
ENSG00000040199	0.886615	0.394161	0.00729927	0.00729927	0.00729927	0.0145985	0.0218978	0.0218978	0.0291971	0.0364964	0.459854	0.285714	0.015873	0.0238095	0	0.0238095	0	0.0238095	0.031746	0.0793651	0.515873	0
ENSG00000273062	4.31107	0.546296	0.0740741	0.0462963	0.0462963	0.0277778	0	0	0.0277778	0.0185185	0.212963	0.373737	0.040404	0.010101	0.010101	0.020202	0.030303	0.010101	0.030303	0.040404	0.434343	0
ENSG00000172508	3.36901	0.247826	0.0956522	0.026087	0.0217391	0.0478261	0.026087	0.0173913	0.0782609	0.121739	0.317391	0.175926	0.0555556	0.0324074	0.0324074	0.0324074	0.0231481	0.0509259	0.0416667	0.101852	0.453704	0
ENSG00000132334	-1.99275	0.411348	0.0673759	0.0212766	0.0212766	0.0212766	0.0106383	0.0141844	0.0319149	0.070922	0.329787	0.26943	0.0466321	0.0103627	0.0103627	0.0103627	0.00518135	0.0103627	0.0518135	0.0777202	0.507772	1
ENSG00000278099	1.99326	0.236994	0.0462428	0.0231214	0.0231214	0.0520231	0.00578035	0.0289017	0.0578035	0.0982659	0.427746	0.252632	0.0684211	0.0263158	0.0263158	0.0263158	0.0157895	0.0263158	0.0684211	0.110526	0.378947	0
ENSG00000258352	-4.96864	0	0	0.0192308	0	0	0	0	0	0.0384615	0.942308	0.0212766	0	0	0	0.0212766	0	0	0.0212766	0.0638298	0.87234	0
ENSG00000238063	5.37705	0.309783	0.157609	0.152174	0.0597826	0.0380435	0.0326087	0.00543478	0.0217391	0.0271739	0.195652	0.264368	0.0977011	0.126437	0.0517241	0.0632184	0.0344828	0.0287356	0.0804598	0.0402299	0.212644	0
ENSG00000184307	-3.04945	0.435644	0.029703	0.00990099	0.029703	0.029703	0.019802	0.019802	0.00990099	0.00990099	0.405941	0.449438	0.0337079	0.0224719	0.0449438	0.0337079	0.0337079	0.011236	0.0337079	0.0786517	0.258427	0
ENSG00000145721	0.31447	0.0126582	0.0379747	0	0.0253165	0.0632911	0	0.0253165	0.0379747	0.113924	0.683544	0.0405405	0	0	0.027027	0.0675676	0.027027	0.0135135	0.027027	0.121622	0.675676	0
ENSG00000273500	2.57018	0	0	0	0.0191083	0.0127389	0.00636943	0.0127389	0.0254777	0.10828	0.815287	0	0	0	0	0.0125786	0.00628931	0.0125786	0.0188679	0.0628931	0.886792	0
ENSG00000164692	-4.17516	0.225352	0.126761	0.0704225	0.0211268	0.056338	0.0140845	0.056338	0.084507	0.0633803	0.28169	0.204724	0.0787402	0.102362	0.0393701	0.0551181	0.023622	0.0472441	0.0787402	0.125984	0.244094	0
ENSG00000108219	-1.67165	0.391892	0.0202703	0.0135135	0.0135135	0.0472973	0.0135135	0.027027	0.0743243	0.0945946	0.304054	0.269565	0.0434783	0.0173913	0.0173913	0.0608696	0.026087	0.0434783	0.0608696	0.0782609	0.382609	1
ENSG00000204003	1.74986	0.0836502	0.0494297	0.0760456	0.0532319	0.0532319	0.0722433	0.0494297	0.0646388	0.117871	0.380228	0.0546875	0.0703125	0.046875	0.0351562	0.0664062	0.0546875	0.0546875	0.0507812	0.101562	0.464844	0
ENSG00000267601	2.2693	0	0	0	0	0.00977199	0.00325733	0.0162866	0.0618893	0.159609	0.749186	0	0	0	0	0.00996678	0.00332226	0.00664452	0.0232558	0.089701	0.86711	1
ENSG00000268849	-4.1071	0.0362319	0.0217391	0	0.0217391	0.0362319	0.0289855	0.0362319	0.0797101	0.144928	0.594203	0.00806452	0.0483871	0.00806452	0.0483871	0.0403226	0.016129	0.0403226	0.0564516	0.0322581	0.701613	1
ENSG00000176597	-2.59768	0.551111	0.0222222	0	0.00444444	0.0133333	0.0177778	0.00444444	0.04	0.0622222	0.284444	0.338129	0.0143885	0.0215827	0.028777	0.0359712	0.0143885	0.0215827	0.0359712	0.0719424	0.417266	1
ENSG00000174485	1.93256	0.222222	0.037037	0.0185185	0.037037	0.0648148	0.0185185	0	0.037037	0.0833333	0.481481	0.191919	0	0	0	0	0	0	0.040404	0.111111	0.656566	0
ENSG00000119457	-2.46665	0.312741	0.119691	0.034749	0.042471	0.046332	0.023166	0.023166	0.034749	0.046332	0.316602	0.214634	0.0731707	0.0390244	0.0536585	0.0585366	0.0585366	0.0292683	0.0243902	0.0634146	0.385366	1
ENSG00000135709	-9.51643	0.169082	0.0483092	0.0144928	0.0338164	0.0289855	0.0144928	0.0338164	0.0628019	0.183575	0.410628	0.229167	0.09375	0.046875	0.0677083	0.046875	0.0208333	0.0677083	0.0677083	0.09375	0.265625	1
ENSG00000112365	0.733577	0.133333	0.0583333	0.0583333	0.025	0.0666667	0.0166667	0.0583333	0.05	0.0916667	0.441667	0.142857	0.0336134	0.0252101	0.0252101	0.0336134	0.00840336	0.0336134	0.0588235	0.0588235	0.579832	0
ENSG00000245812	5.72283	0.653846	0.153846	0.0769231	0.0961538	0.0192308	0	0	0	0	0	0.519608	0.137255	0.0882353	0.0294118	0.0392157	0.00980392	0.0196078	0.0196078	0.0490196	0.0882353	0
ENSG00000170296	-3.59353	0.164634	0.0426829	0.0304878	0	0.0365854	0.0304878	0.0182927	0.0243902	0.0731707	0.579268	0.216216	0.0337838	0.00675676	0.0337838	0.0540541	0.027027	0.00675676	0.0135135	0.0540541	0.554054	1
ENSG00000127920	-0.873199	0.22973	0.027027	0.00675676	0.0337838	0.0608108	0.0135135	0.0608108	0.0202703	0.027027	0.52027	0.0420168	0.0252101	0.0168067	0.0252101	0.0756303	0.0252101	0.0168067	0.0504202	0.0672269	0.655462	0
ENSG00000005238	-0.348504	0.213836	0.0188679	0	0	0.0251572	0.00628931	0.0251572	0.081761	0.113208	0.515723	0.104478	0.0447761	0.0149254	0.0223881	0.0149254	0.0149254	0.0447761	0.0522388	0.11194	0.574627	1
ENSG00000126709	-3.01111	0.138686	0.00729927	0.00729927	0	0.00729927	0.00729927	0.00729927	0.0656934	0.080292	0.678832	0.0714286	0.047619	0	0	0.015873	0.00793651	0.0238095	0.0396825	0.0396825	0.753968	1
ENSG00000165066	-0.650398	0.0411392	0.0474684	0.0126582	0.0253165	0.0221519	0.0189873	0.0253165	0.0696203	0.136076	0.601266	0.0498339	0.0398671	0.00664452	0.00664452	0.0365449	0.00664452	0.0465116	0.0332226	0.0930233	0.681063	0
ENSG00000211673	17.1674	0.0442478	0.0265487	0.0442478	0.0530973	0.0530973	0.0707965	0.0530973	0.176991	0.123894	0.353982	0	0	0.0169492	0.0338983	0.0423729	0.0169492	0.0508475	0.0508475	0.169492	0.618644	0
ENSG00000106133	2.65175	0.0285714	0	0	0	0.0857143	0.0285714	0	0.0285714	0.0714286	0.757143	0	0	0	0	0	0	0.0163934	0.0655738	0.0655738	0.852459	0
ENSG00000232629	-2.84862	0	0.00446429	0	0.0535714	0.0803571	0.120536	0.102679	0.169643	0.169643	0.299107	0	0.00904977	0.0316742	0.117647	0.081448	0.0904977	0.081448	0.108597	0.122172	0.357466	0
ENSG00000206920	-2.12313	0.492308	0.0307692	0	0.0461538	0.0307692	0.0153846	0	0.0307692	0.0153846	0.338462	0.431818	0.0227273	0	0.0227273	0.0681818	0	0	0.0681818	0.0681818	0.318182	1
ENSG00000139117	-2.79603	0.456376	0.0939597	0.0268456	0.00671141	0.0268456	0.0268456	0.0268456	0.0604027	0.033557	0.241611	0.295918	0.0816327	0.0408163	0.0102041	0.0816327	0.0408163	0.0204082	0.0408163	0.0204082	0.367347	1
ENSG00000259421	17.2288	0.0368664	0.0322581	0.0322581	0.0184332	0.0599078	0.00921659	0.0184332	0.0599078	0.101382	0.631336	0.00847458	0.00423729	0.0169492	0	0.0169492	0.00423729	0.00423729	0.0338983	0.0762712	0.834746	0
ENSG00000202100	0.861812	0	0	0	0	0.031746	0	0.0238095	0.0238095	0.0634921	0.857143	0	0	0	0.00847458	0.0169492	0	0	0.0254237	0.0677966	0.881356	0
ENSG00000100097	-8.37361	0.102222	0.0666667	0.0444444	0.0622222	0.08	0.0888889	0.0622222	0.08	0.124444	0.288889	0.186441	0.0621469	0.039548	0.0621469	0.0282486	0.0338983	0.0508475	0.129944	0.107345	0.299435	1
ENSG00000189007	-0.439673	0.166667	0.0416667	0	0.0555556	0.0277778	0	0	0.0694444	0.0277778	0.611111	0.267606	0	0	0.0140845	0.0140845	0.0140845	0.0140845	0.028169	0.056338	0.591549	0
ENSG00000134121	-2.43968	0.58885	0.160279	0.0278746	0.0348432	0.0209059	0.010453	0.0139373	0.0174216	0.0278746	0.097561	0.632075	0.0613208	0.0424528	0.00471698	0.0235849	0.0141509	0.0283019	0.00943396	0.0566038	0.127358	0
ENSG00000211970	4.03404	0.0619469	0.0442478	0.0176991	0.0619469	0.106195	0.0442478	0.0265487	0.079646	0.106195	0.451327	0.0862069	0.0517241	0.0258621	0.0431034	0.0258621	0.0862069	0.0517241	0.103448	0.12069	0.405172	0
ENSG00000197969	-0.882284	0.424779	0.0442478	0.0265487	0.0442478	0.00884956	0.00884956	0.00884956	0.0707965	0.0176991	0.345133	0.284091	0.0681818	0.0113636	0.0340909	0.0454545	0.0227273	0.0454545	0.0340909	0.0795455	0.375	0
ENSG00000238622	-7.74528	0	0	0	0	0.0172414	0	0	0.0517241	0.0603448	0.87069	0.00943396	0	0	0	0.0283019	0	0.0188679	0.0283019	0.0943396	0.820755	0
ENSG00000266421	-2.70203	0	0	0.0178571	0	0	0	0	0.0357143	0.0535714	0.892857	0	0	0	0	0.02	0	0	0.02	0.08	0.88	0
ENSG00000154328	4.23388	0.157895	0.0701754	0.0116959	0.0175439	0.0233918	0.0350877	0.0233918	0.0643275	0.0760234	0.520468	0.153439	0.047619	0.026455	0.042328	0.026455	0.010582	0.042328	0.037037	0.0793651	0.534392	0
ENSG00000169508	6.56697	0	0.0215054	0	0.0430108	0.0645161	0.0430108	0.0537634	0.129032	0.0430108	0.602151	0.0543478	0	0	0.0217391	0.0108696	0.0217391	0.0652174	0.0652174	0.119565	0.641304	0
ENSG00000233006	-2.8806	0.351852	0.037037	0.0308642	0.0432099	0.0246914	0.0123457	0.0123457	0.037037	0.0432099	0.407407	0.25	0.109375	0.015625	0.03125	0.0078125	0	0.0234375	0.015625	0.09375	0.453125	0
ENSG00000114126	-4.28463	0.287671	0.0273973	0.0273973	0.0479452	0.0410959	0.0273973	0.0479452	0.0205479	0.0616438	0.410959	0.232143	0.0446429	0.0446429	0.0357143	0.0357143	0.0267857	0.0357143	0.0535714	0.0357143	0.455357	0
ENSG00000233895	-4.12038	0.506383	0.0510638	0.012766	0	0.00851064	0.0212766	0.012766	0.0297872	0.0468085	0.310638	0.258065	0.016129	0.016129	0.0241935	0.016129	0.016129	0.016129	0.0322581	0.0403226	0.564516	1
ENSG00000249835	2.53267	0	0	0	0	0.0140845	0	0	0.056338	0.140845	0.788732	0	0	0	0	0	0	0	0.0298507	0.0149254	0.955224	1
ENSG00000166928	-1.25132	0.0208333	0.0104167	0.0208333	0.0104167	0.03125	0.0208333	0.0104167	0.03125	0.03125	0.8125	0.0204082	0.0306122	0	0	0	0.0204082	0.0204082	0.0408163	0.102041	0.765306	1
ENSG00000092964	-1.66827	0.60473	0.155405	0.027027	0.0202703	0.0202703	0.0168919	0.0236486	0.0202703	0.0337838	0.0777027	0.517857	0.0714286	0.0297619	0.0297619	0.0357143	0.0178571	0.047619	0.0238095	0.0535714	0.172619	1
ENSG00000247708	-2.89252	0.231405	0.0495868	0.0330579	0.0413223	0.00826446	0.0165289	0	0.0247934	0.0578512	0.53719	0.214953	0.0560748	0.0280374	0.0560748	0.0186916	0	0	0.0560748	0.0654206	0.504673	0
ENSG00000252436	-3.16	0	0	0	0	0	0	0.0116279	0	0.0697674	0.918605	0	0	0.011236	0	0.0224719	0	0.011236	0.0786517	0.0224719	0.853933	0
ENSG00000150782	-8.81527	0.0675676	0.0540541	0.0810811	0.027027	0.0945946	0.0135135	0.0540541	0.0405405	0.0675676	0.5	0.031746	0.111111	0.0793651	0.031746	0.047619	0.031746	0.0634921	0.031746	0.0952381	0.47619	1
ENSG00000166483	-0.87424	0.47644	0.026178	0.0104712	0.0104712	0.026178	0.0209424	0.0366492	0.0366492	0.0680628	0.287958	0.321918	0.0547945	0.0136986	0.0273973	0.0136986	0.0342466	0.0342466	0.0410959	0.130137	0.328767	0
ENSG00000254030	3.26666	0.00763359	0	0	0.0152672	0.0229008	0.0229008	0.0152672	0.0381679	0.122137	0.755725	0.00740741	0	0.00740741	0.0148148	0.0222222	0.00740741	0.0148148	0.0666667	0.103704	0.755556	0
ENSG00000164010	-2.02415	0.223404	0.0212766	0.0212766	0.0212766	0.0106383	0	0.0319149	0	0.0531915	0.617021	0.15	0.05	0.025	0.0125	0.0375	0	0.0125	0.025	0.075	0.6125	1
ENSG00000204262	4.56544	0.244898	0.0408163	0.122449	0.0612245	0.0204082	0	0.0204082	0.0612245	0.0612245	0.367347	0.232558	0.139535	0.0232558	0.0232558	0.0697674	0	0	0	0.116279	0.395349	0
ENSG00000128059	1.06926	0.416667	0.0833333	0.0227273	0.0151515	0.0151515	0.00757576	0.0454545	0.030303	0.106061	0.257576	0.293651	0.126984	0.0634921	0.015873	0.0238095	0	0.00793651	0.0555556	0.0873016	0.325397	0
ENSG00000140848	-6.39942	0.290476	0.0761905	0.0238095	0.0571429	0.0333333	0.0238095	0.0428571	0.0333333	0.052381	0.366667	0.293333	0.06	0.0333333	0.02	0.0466667	0.04	0.04	0.0333333	0.126667	0.306667	1
ENSG00000241269	-3.42816	0.689769	0.135314	0.039604	0.0231023	0.00990099	0.0165017	0.00990099	0.00330033	0.00660066	0.0660066	0.7	0.0666667	0.0166667	0.0583333	0.00833333	0	0.0166667	0.0416667	0.0166667	0.075	1
ENSG00000278603	0.00373681	0	0	0	0.00564972	0.0112994	0.00564972	0.00564972	0.0282486	0.124294	0.819209	0	0	0	0	0.0280899	0	0.0168539	0.0224719	0.117978	0.814607	0
ENSG00000085117	-2.73448	0.245902	0.0409836	0.0327869	0.0491803	0.0245902	0.0245902	0.057377	0.0327869	0.0409836	0.45082	0.252427	0.038835	0.00970874	0.0291262	0.0194175	0	0.00970874	0.0485437	0.0970874	0.495146	0
ENSG00000120889	-1.81884	0.145669	0.00393701	0.00393701	0.015748	0.0629921	0.0590551	0.0590551	0.0708661	0.122047	0.456693	0.124	0.012	0.004	0.02	0.12	0.084	0.068	0.052	0.108	0.408	1
ENSG00000241721	-3.00255	0	0.012987	0.012987	0	0.012987	0.00649351	0.025974	0.0194805	0.038961	0.87013	0.0130719	0.0261438	0.0130719	0.00653595	0.0588235	0.0326797	0.0392157	0.0522876	0.0849673	0.673203	1
ENSG00000177706	-0.710906	0.465116	0.0484496	0.00775194	0.00968992	0.00775194	0.00775194	0.0213178	0.0290698	0.0658915	0.337209	0.294118	0.00840336	0.0168067	0.0196078	0.00560224	0.0196078	0.00840336	0.0168067	0.106443	0.504202	1
ENSG00000224307	-7.5395	0.00769231	0.0230769	0.0346154	0.0346154	0.05	0.0307692	0.0384615	0.0846154	0.169231	0.526923	0.0423729	0.029661	0.0254237	0.0550847	0.0211864	0.0254237	0.0338983	0.0550847	0.0635593	0.648305	1
ENSG00000166750	-1.60972	0.219858	0.0496454	0.0496454	0.0141844	0.0283688	0	0.0141844	0.035461	0.0638298	0.524823	0.176	0.056	0.024	0.064	0.008	0.008	0.032	0.032	0.056	0.544	1
ENSG00000130921	0.424543	0.186567	0.0298507	0.0373134	0.0298507	0.0223881	0.00746269	0.0223881	0.0298507	0.11194	0.522388	0.145161	0.0241935	0.0403226	0.0241935	0.00806452	0.016129	0.00806452	0.0403226	0.0887097	0.604839	0
ENSG00000252614	-11.1607	0	0	0	0.00862069	0.00862069	0.00862069	0.0258621	0.0344828	0.112069	0.801724	0.0707965	0.00884956	0.00884956	0.0176991	0.0265487	0.0265487	0.0176991	0.0619469	0.0530973	0.707965	1
ENSG00000130164	-3.01388	0.234043	0.0425532	0.0106383	0.0425532	0.0425532	0.0106383	0.0159574	0.0531915	0.101064	0.446809	0.227848	0.0316456	0.00632911	0.0253165	0.0443038	0	0.0189873	0.0253165	0.0632911	0.556962	1
ENSG00000158715	-2.17701	0.162338	0.038961	0.025974	0.0324675	0.0714286	0.025974	0.0454545	0.0454545	0.0519481	0.5	0.136691	0.0215827	0.0359712	0.057554	0.0935252	0.00719424	0.0359712	0.0863309	0.0935252	0.431655	0
ENSG00000136156	0.441176	0.459677	0.00806452	0.0241935	0.0241935	0.0403226	0.0241935	0.016129	0.016129	0.0403226	0.346774	0.31	0.02	0.01	0.02	0.03	0.03	0.02	0.05	0.11	0.4	1
ENSG00000234484	1.99859	0	0	0	0.0340909	0	0.0113636	0.0568182	0.0227273	0.0909091	0.784091	0	0	0	0.0113636	0	0	0	0.0227273	0.0681818	0.897727	1
ENSG00000166342	-3.38942	0.645161	0.195699	0.0473118	0.0344086	0.0129032	0	0.0172043	0.00645161	0.00860215	0.0322581	0.718519	0.0925926	0.0296296	0.0259259	0.0222222	0.00740741	0.00740741	0.0111111	0.0259259	0.0592593	0
ENSG00000104312	-0.350565	0.242424	0.0808081	0.010101	0.040404	0.040404	0.010101	0	0.010101	0.040404	0.525253	0.227273	0.0113636	0.0227273	0.0113636	0.0227273	0.0340909	0.0568182	0.0113636	0.0568182	0.545455	1
ENSG00000201302	-2.94508	0.280374	0.00934579	0.0186916	0	0.0373832	0	0.0934579	0.0841121	0.130841	0.345794	0.30303	0.010101	0.020202	0.0505051	0.010101	0.010101	0.020202	0.131313	0.131313	0.313131	0
ENSG00000197272	-1.2222	0	0	0	0	0.00380228	0.00380228	0.0152091	0.0152091	0.117871	0.844106	0	0.00384615	0.00384615	0.0115385	0.00769231	0	0.00384615	0.0423077	0.103846	0.823077	1
ENSG00000120729	-2.4294	0	0	0	0	0	0	0	0.0384615	0.0961538	0.865385	0	0	0	0	0	0.0196078	0.0196078	0.0784314	0.0784314	0.803922	0
ENSG00000212297	-0.869557	0.03125	0	0	0.03125	0	0.03125	0.09375	0.125	0.09375	0.59375	0	0.0344828	0.0344828	0.0344828	0	0	0.0344828	0.137931	0.0689655	0.655172	1
ENSG00000171298	1.58289	0.134545	0.00727273	0	0.0145455	0.0254545	0.00727273	0.0109091	0.0581818	0.12	0.621818	0.107407	0.0037037	0	0.00740741	0.0111111	0.0037037	0.0333333	0.0555556	0.0962963	0.681481	1
ENSG00000223929	9.93785	0.0574713	0.0344828	0.0114943	0.0229885	0.0344828	0.0229885	0.0229885	0.0689655	0.091954	0.632184	0.0106383	0.0106383	0	0.0106383	0.0957447	0.0106383	0.0319149	0.0212766	0.0851064	0.723404	0
ENSG00000280385	5.52406	0	0	0	0	0.0357143	0	0.0178571	0.0357143	0.0714286	0.839286	0	0	0	0	0	0.0175439	0.0175439	0	0.0350877	0.929825	0
ENSG00000271503	1.8835	0	0	0	0.00413223	0.0206612	0.0330579	0.0289256	0.053719	0.0867769	0.772727	0	0	0.00411523	0	0.00411523	0.0205761	0.0246914	0.0493827	0.0699588	0.82716	0
ENSG00000148411	-2.70052	0.417722	0.0658228	0.0227848	0.0151899	0.0253165	0.0253165	0.0177215	0.0253165	0.0835443	0.301266	0.242424	0.030303	0.030303	0.0265152	0.0454545	0.030303	0.030303	0.0416667	0.0984848	0.424242	1
ENSG00000211648	6.15768	0.0449438	0.0337079	0.011236	0.0224719	0.0674157	0.0337079	0.0786517	0.0449438	0.11236	0.550562	0.0666667	0.0111111	0.0111111	0.0111111	0.0444444	0.0111111	0.0222222	0.0888889	0.166667	0.566667	0
ENSG00000264462	1.71617	0.134884	0.334884	0.144186	0.0604651	0.0604651	0.0325581	0.0372093	0.0511628	0.0418605	0.102326	0.207729	0.342995	0.0772947	0.0289855	0.0144928	0.0483092	0.0483092	0.0628019	0.0434783	0.125604	0
ENSG00000186407	-9.32743	0	0.0235294	0	0.0117647	0.0352941	0.0352941	0.0470588	0.117647	0.105882	0.623529	0.0133333	0.0133333	0	0.0133333	0.04	0.0133333	0.0533333	0.0133333	0.146667	0.693333	1
ENSG00000134954	-2.91102	0	0.0121951	0	0.0121951	0	0.0121951	0.0121951	0.0609756	0.109756	0.780488	0	0.0116279	0	0	0.0581395	0.0232558	0.0465116	0.0813953	0.116279	0.662791	0
ENSG00000280194	-6.19285	0.130435	0.026087	0.0521739	0.026087	0.0347826	0.0608696	0.0521739	0.0869565	0.0782609	0.452174	0.0909091	0.0606061	0.0808081	0.0505051	0.0606061	0.030303	0.0707071	0.111111	0.131313	0.313131	1
ENSG00000071967	-3.60198	0.375	0.03125	0	0.015625	0.0234375	0	0.0078125	0.046875	0.0390625	0.460938	0.282828	0.040404	0.010101	0.020202	0.040404	0	0.0707071	0.0505051	0.10101	0.383838	1
ENSG00000147465	-1.84871	0.0989583	0.0260417	0	0	0.0104167	0.015625	0.03125	0.046875	0.109375	0.661458	0.0118343	0.00591716	0	0.00591716	0.0236686	0.0177515	0.0295858	0.0650888	0.147929	0.692308	1
ENSG00000136244	0.711259	0.0735294	0.0441176	0.0294118	0.0882353	0.0808824	0.0661765	0.0514706	0.0735294	0.132353	0.360294	0.0606061	0.030303	0.0454545	0.0454545	0.0606061	0.0454545	0.0757576	0.0984848	0.0909091	0.44697	0
ENSG00000224631	5.02768	0	0	0.0461538	0	0.0923077	0.0153846	0.0615385	0.138462	0.153846	0.492308	0	0	0.0151515	0	0.030303	0	0.0454545	0.121212	0.181818	0.606061	0
ENSG00000139626	4.74639	0.0727273	0.0545455	0.0272727	0.0545455	0.0363636	0.0818182	0.0636364	0.0818182	0.109091	0.418182	0.0666667	0.0285714	0.0285714	0.00952381	0.0190476	0.0190476	0.0285714	0.0761905	0.114286	0.609524	0
ENSG00000273173	-2.2277	0	0.00404858	0.0404858	0.206478	0.279352	0.121457	0.0769231	0.0404858	0.0728745	0.157895	0	0.00429185	0.0214592	0.184549	0.381974	0.171674	0.0343348	0.0257511	0.0257511	0.150215	0
ENSG00000184226	-3.30575	0.721311	0.0163934	0.00819672	0	0.0163934	0.0163934	0.0245902	0.057377	0.0409836	0.0983607	0.446429	0.0357143	0.0178571	0.0535714	0.125	0.0357143	0.0357143	0.0892857	0.0178571	0.142857	0
ENSG00000152894	-0.985358	0.796875	0.0677083	0.0208333	0.015625	0.0104167	0.00520833	0.00520833	0.015625	0.00520833	0.0572917	0.67033	0.0549451	0	0.043956	0.021978	0	0.032967	0.021978	0.010989	0.142857	0
ENSG00000127527	-3.32064	0.165	0.015	0.025	0	0.01	0.015	0.01	0.05	0.065	0.645	0.117021	0.0319149	0.037234	0.037234	0.0212766	0.0106383	0.0319149	0.0744681	0.106383	0.531915	0
ENSG00000172725	9.60171	0.0880282	0.0528169	0.0422535	0.0492958	0.0457746	0.0492958	0.0492958	0.119718	0.130282	0.373239	0.0675676	0.0168919	0.0236486	0.0236486	0.0304054	0.0168919	0.0337838	0.111486	0.148649	0.527027	1
ENSG00000150625	-0.417666	0.34375	0.0833333	0.0416667	0.03125	0.0416667	0.0104167	0.0104167	0.0416667	0.03125	0.364583	0.311111	0.111111	0.0111111	0.0333333	0.0333333	0.0111111	0	0.0555556	0.0777778	0.355556	0
ENSG00000195401	1.79896	0	0	0	0.0165289	0.00826446	0.00826446	0.0165289	0.0165289	0.0247934	0.909091	0	0	0.00826446	0	0	0.00826446	0	0.00826446	0.0991736	0.876033	0
ENSG00000239948	3.39233	0	0	0.00598802	0	0.011976	0.00598802	0.00598802	0.0299401	0.11976	0.820359	0	0	0	0	0.00641026	0	0.0128205	0.00641026	0.0320513	0.942308	1
ENSG00000136630	-6.69042	0.413295	0.190751	0.0520231	0.0375723	0.0144509	0.0144509	0.00867052	0.0202312	0.0231214	0.225434	0.370588	0.0705882	0.00588235	0.0529412	0.0235294	0.0529412	0.0411765	0.0529412	0.158824	0.170588	1
ENSG00000171476	-1.848	0	0.0254237	0.059322	0.0677966	0.110169	0.0254237	0.0677966	0.0254237	0.0677966	0.550847	0.0178571	0.0178571	0.0357143	0.0535714	0.142857	0.0267857	0.0625	0.0625	0.0357143	0.544643	0
ENSG00000143889	-1.89084	0.521739	0.00724638	0.0144928	0.0144928	0.00724638	0	0.0362319	0.0217391	0.101449	0.275362	0.397849	0.0322581	0.0107527	0	0.0107527	0	0	0.0322581	0.0645161	0.451613	1
ENSG00000253234	11.4494	0.0277778	0.0277778	0.00925926	0.0462963	0.0185185	0.0277778	0.0833333	0.0648148	0.148148	0.546296	0.00884956	0	0.0176991	0.0265487	0.0176991	0.0442478	0.0265487	0.0707965	0.123894	0.663717	0
ENSG00000166927	-1.26154	0.0212766	0.0106383	0.0212766	0.0106383	0.0319149	0.0212766	0.0106383	0.0319149	0.0319149	0.808511	0.0208333	0.03125	0	0	0	0.0208333	0.0208333	0.0416667	0.104167	0.760417	1
ENSG00000146054	-1.68406	0.656	0.048	0.012	0.004	0.008	0.012	0.016	0.036	0.052	0.156	0.565934	0.0549451	0.043956	0.010989	0.032967	0.010989	0.00549451	0.032967	0.0384615	0.203297	1
ENSG00000184465	-0.0671008	0.537415	0.0612245	0.0204082	0.0136054	0	0	0.00680272	0.0136054	0.0340136	0.312925	0.471545	0.0325203	0.00813008	0.00813008	0.0162602	0.0243902	0.00813008	0.0162602	0.0569106	0.357724	0
ENSG00000251201	2.75236	0.408451	0.028169	0	0.0140845	0.028169	0.028169	0.056338	0.0422535	0.056338	0.338028	0.186441	0	0.0169492	0.0169492	0.0338983	0	0.0677966	0.0677966	0.0847458	0.525424	1
ENSG00000169902	0.0811497	0.265823	0.0506329	0.0443038	0.0316456	0.0443038	0.0253165	0.056962	0.0759494	0.0696203	0.335443	0.244898	0.0748299	0.0340136	0.0272109	0.0204082	0.0204082	0.0272109	0.0408163	0.102041	0.408163	0
ENSG00000116871	-2.44671	0.25	0.00833333	0	0.0166667	0.0166667	0.0333333	0.0666667	0.075	0.05	0.483333	0.260504	0.0252101	0.0336134	0.0840336	0.0336134	0.0168067	0.0252101	0.0756303	0.092437	0.352941	1
ENSG00000135862	-0.147468	0.358974	0.0384615	0.00641026	0.0384615	0.0320513	0.0320513	0.0192308	0.0192308	0.0192308	0.435897	0.319149	0.0283688	0.0141844	0.0283688	0.0283688	0	0.0070922	0.035461	0.035461	0.503546	0
ENSG00000197165	-1.89071	0.00694444	0.0138889	0.0138889	0.0277778	0.0208333	0.0208333	0.0277778	0.0486111	0.138889	0.680556	0	0.0140845	0.0211268	0.0352113	0.0140845	0.028169	0.028169	0.0352113	0.161972	0.661972	1
ENSG00000184903	-0.611923	0.238938	0.0353982	0.0176991	0.00884956	0.0176991	0	0.0176991	0.0530973	0.0619469	0.548673	0.158416	0.049505	0.019802	0	0.00990099	0.039604	0.029703	0.0594059	0.0792079	0.554455	0
ENSG00000254098	9.96419	0.0222222	0	0.0222222	0	0.0222222	0.0222222	0.0444444	0.0222222	0.0444444	0.8	0	0	0.0212766	0	0.0212766	0	0	0.0638298	0.12766	0.765957	0
ENSG00000173334	-0.706096	0.47619	0.0340136	0.0272109	0.0204082	0.047619	0.0136054	0	0.0204082	0.0340136	0.326531	0.421053	0.0350877	0.0175439	0.0175439	0.00877193	0	0.0175439	0.0175439	0.0350877	0.429825	1
ENSG00000211893	2.90049	0.00294118	0.00294118	0.00294118	0.00882353	0.0205882	0.0441176	0.0529412	0.0558824	0.191176	0.617647	0	0	0.00290698	0.0116279	0.0174419	0.00581395	0.0174419	0.0697674	0.194767	0.680233	0
ENSG00000090097	-2.66385	0.194357	0.0501567	0.0376176	0.0376176	0.015674	0.015674	0.0344828	0.015674	0.0846395	0.514107	0.188742	0.0364238	0.0364238	0.0430464	0.0331126	0.0364238	0.0397351	0.0298013	0.0662252	0.490066	0
ENSG00000135363	-24.0313	0.102804	0.140187	0.0934579	0.0654206	0.0934579	0.0186916	0.0373832	0.0280374	0.11215	0.308411	0.323944	0.15493	0.0985915	0.084507	0.112676	0.0140845	0.028169	0.0422535	0.0704225	0.0704225	1
ENSG00000089159	-2.57851	0.196319	0.0429448	0.0490798	0.0306748	0.0736196	0.0613497	0.0490798	0.0368098	0.0981595	0.361963	0.205479	0.0547945	0.0684932	0.0342466	0.0616438	0.0342466	0.0342466	0.0479452	0.0547945	0.40411	1
ENSG00000248309	0.693312	0.583333	0	0	0.0833333	0	0	0	0	0	0.333333	0.666667	0.0416667	0	0.0416667	0.0416667	0	0.0416667	0	0	0.166667	0
ENSG00000247828	3.22254	0.25974	0.038961	0.038961	0.038961	0.0519481	0	0.012987	0	0.0519481	0.506494	0.216867	0.060241	0.0361446	0.0481928	0.0361446	0	0	0.0240964	0.0722892	0.506024	0
ENSG00000138172	-4.91521	0.175355	0.0189573	0.00947867	0.00947867	0.028436	0.014218	0.0521327	0.0236967	0.0947867	0.57346	0.0677966	0.0338983	0.0282486	0.0169492	0.0451977	0.0282486	0.039548	0.0564972	0.0847458	0.59887	1
ENSG00000278887	1.72391	0.676471	0.147059	0	0.0294118	0	0	0	0	0.0294118	0.117647	0.636364	0.121212	0	0.030303	0	0	0	0	0.030303	0.181818	1
ENSG00000255126	-10.8593	0.0375	0.03125	0.025	0.04375	0.0375	0.01875	0.025	0.05	0.13125	0.6	0.0638298	0.0496454	0.035461	0.0638298	0.0496454	0.0496454	0.0141844	0.0780142	0.0780142	0.51773	1
ENSG00000126458	-1.32141	0.394904	0.10828	0.0509554	0.0700637	0.0318471	0.0127389	0.0127389	0.0509554	0.0764331	0.191083	0.448819	0.0551181	0.0393701	0.0472441	0.00787402	0.00787402	0.015748	0.0393701	0.0629921	0.275591	1
ENSG00000244274	-3.09813	0.219731	0.0941704	0.0672646	0.0134529	0.0313901	0.00896861	0.0269058	0.044843	0.0852018	0.408072	0.205882	0.0176471	0.0235294	0.0235294	0.0294118	0.0117647	0.0352941	0.0588235	0.0470588	0.547059	1
ENSG00000135956	-0.562077	0.325243	0.0194175	0.00970874	0.00485437	0.0291262	0.0194175	0.00970874	0.0291262	0.121359	0.432039	0.219653	0.017341	0.0115607	0.00578035	0.017341	0.0115607	0.0289017	0.0289017	0.0751445	0.583815	1
ENSG00000073861	-0.6794	0.423077	0.0576923	0.0384615	0.0128205	0.0576923	0	0.0448718	0.0833333	0.0769231	0.205128	0.458904	0.0342466	0.0342466	0	0.0205479	0.0342466	0.0342466	0.0479452	0.0821918	0.253425	0
ENSG00000197746	-6.66532	0.0782123	0.0391061	0.0502793	0.0167598	0.0502793	0.0111732	0.0391061	0.0782123	0.122905	0.513966	0.123288	0.0342466	0.0136986	0.0273973	0.0205479	0	0.0342466	0.0273973	0.116438	0.60274	1
ENSG00000073756	-2.50052	0.508621	0.12931	0.0517241	0.0431034	0.0603448	0	0.0344828	0.0172414	0.0172414	0.137931	0.226415	0.0943396	0.0377358	0.0754717	0.113208	0	0	0.0377358	0.0188679	0.396226	1
ENSG00000127995	-0.983825	0.282051	0.025641	0.017094	0.00854701	0	0.025641	0.025641	0.017094	0.0512821	0.547009	0.268519	0.00925926	0	0.00925926	0.0277778	0.0185185	0.00925926	0.037037	0.0833333	0.537037	0
ENSG00000211649	3.4618	0.0327869	0.0327869	0.0163934	0.0491803	0.0327869	0.0655738	0.0983607	0.0819672	0.114754	0.47541	0.0169492	0.0169492	0	0.0338983	0.0338983	0.0508475	0.0338983	0.0847458	0.220339	0.508475	0
ENSG00000196576	-4.34306	0.280543	0.0950226	0.0950226	0.0180995	0.0316742	0.0226244	0.0633484	0.0588235	0.113122	0.221719	0.234177	0.056962	0.0253165	0.0506329	0.056962	0.056962	0.0759494	0.056962	0.126582	0.259494	1
ENSG00000164440	4.39899	0.010101	0.020202	0.020202	0.010101	0	0.0707071	0.0707071	0.040404	0.0606061	0.69697	0	0	0.00961538	0.0192308	0.00961538	0.00961538	0.0192308	0.0673077	0.0865385	0.778846	0
ENSG00000278318	-4.65068	0.266667	0.06	0.0333333	0.0333333	0.02	0	0.00666667	0.0266667	0.106667	0.446667	0.184211	0.0614035	0.00877193	0.0175439	0.00877193	0.00877193	0.0175439	0.0701754	0.0964912	0.526316	0
ENSG00000242265	-3.47011	0.18241	0.0651466	0.019544	0.117264	0.2443	0.214984	0.0651466	0.0456026	0.00325733	0.0423453	0.161172	0.040293	0.032967	0.175824	0.212454	0.205128	0.113553	0.025641	0	0.032967	0
ENSG00000106211	-1.65112	0.274112	0.0507614	0.0101523	0.0101523	0.0406091	0.00507614	0.0456853	0.0507614	0.101523	0.411168	0.161491	0.0434783	0.0310559	0.0310559	0.0372671	0.0124224	0.0124224	0.0310559	0.0496894	0.590062	0
ENSG00000271141	-3.29833	0	0	0	0	0.0277778	0	0	0.00925926	0.0462963	0.916667	0	0	0.00900901	0.018018	0.00900901	0	0.018018	0.045045	0.0540541	0.846847	0
ENSG00000105963	-7.569	0.191542	0.0547264	0.0248756	0.0174129	0.0323383	0.0273632	0.0572139	0.0970149	0.131841	0.365672	0.178248	0.0543807	0.0453172	0.0271903	0.0392749	0.0271903	0.0513595	0.0876133	0.160121	0.329305	1
ENSG00000213089	-1.88722	0	0	0	0	0.02	0.00666667	0.0133333	0.0266667	0.0666667	0.866667	0	0	0	0.00684932	0.0205479	0.0205479	0.0410959	0.0342466	0.123288	0.753425	0
ENSG00000229417	0.440207	0	0	0	0	0.0196078	0	0.0196078	0.0784314	0.117647	0.764706	0	0	0	0	0.0196078	0	0	0.0784314	0.0784314	0.823529	0
ENSG00000266412	-5.18662	0.126866	0.0223881	0.0447761	0.0373134	0.0373134	0.0373134	0.0373134	0.0373134	0.0597015	0.559701	0.108333	0.0333333	0.0333333	0.0666667	0.0833333	0.025	0.0333333	0.0583333	0.0666667	0.491667	1
ENSG00000109861	0.118224	0.25	0	0.0454545	0.0227273	0.0454545	0.0227273	0.0681818	0.136364	0.159091	0.25	0.192308	0.0384615	0.0128205	0	0.025641	0.0641026	0.0384615	0.115385	0.141026	0.371795	1
ENSG00000101210	0.742685	0.217125	0.0733945	0.0672783	0.0458716	0.0519878	0.0397554	0.0489297	0.088685	0.119266	0.247706	0.165049	0.0679612	0.0614887	0.0517799	0.0711974	0.0453074	0.0453074	0.0679612	0.0906149	0.333333	0
ENSG00000157445	-0.786025	0.714734	0.115987	0.0376176	0.015674	0.0125392	0.00940439	0.0188088	0.0219436	0.0282132	0.0250784	0.708185	0.0996441	0.0676157	0	0.0177936	0.0106762	0.0213523	0.0284698	0.0213523	0.024911	1
ENSG00000120708	-9.12472	0.3125	0.102273	0.0454545	0.0511364	0.0397727	0.0170455	0.0511364	0.0454545	0.107955	0.227273	0.234375	0.117188	0.09375	0.0546875	0.0078125	0.046875	0.0546875	0.03125	0.0390625	0.320312	1
ENSG00000211668	-2.26511	0	0.0178571	0.00892857	0.0357143	0.00892857	0.0178571	0.0267857	0.0892857	0.0803571	0.714286	0	0.00917431	0.0183486	0.0183486	0.0183486	0.0275229	0.0550459	0.0550459	0.0825688	0.715596	0
ENSG00000092067	-9.81347	0.0285714	0.0238095	0.00952381	0.0142857	0.0190476	0.00952381	0.0428571	0.0238095	0.12381	0.704762	0.038835	0.0242718	0.0485437	0.0533981	0.0631068	0.038835	0.0485437	0.101942	0.101942	0.480583	1
ENSG00000250334	-1.44679	0	0	0	0.0217391	0	0	0.0217391	0.173913	0.108696	0.673913	0	0	0	0	0	0	0.0444444	0.0444444	0.155556	0.755556	0
ENSG00000182566	-6.21946	0.0981308	0.0747664	0.0280374	0.00934579	0.046729	0.0514019	0.0841121	0.088785	0.126168	0.392523	0.0829016	0.0414508	0.0259067	0.0414508	0.0466321	0.0569948	0.0777202	0.0984456	0.129534	0.398964	1
ENSG00000143320	-3.11215	0.564767	0.139896	0.0310881	0.0310881	0.0207254	0.0207254	0.0310881	0.0569948	0.015544	0.0880829	0.58042	0.0839161	0.020979	0.048951	0.027972	0.034965	0.048951	0.034965	0.0769231	0.041958	0
ENSG00000019169	-3.8184	0.0821918	0	0	0.0273973	0.0273973	0.0547945	0.0547945	0.0821918	0.191781	0.479452	0.0447761	0.0149254	0.0298507	0.0298507	0	0.0298507	0.0746269	0.0597015	0.104478	0.61194	1
ENSG00000281990	3.42869	0.0454545	0.0757576	0.0606061	0.0909091	0.121212	0.030303	0.0454545	0.121212	0.106061	0.30303	0.115942	0.057971	0.0434783	0.0434783	0.057971	0.0289855	0.0289855	0.0869565	0.173913	0.362319	0
ENSG00000117009	8.17314	0.0444444	0.0222222	0.0222222	0.0222222	0.0444444	0.0222222	0	0.0222222	0.0222222	0.777778	0.0204082	0.0204082	0	0	0	0.0204082	0	0.0612245	0.122449	0.755102	0
ENSG00000189164	-0.92582	0.181159	0.00724638	0	0.0289855	0.0652174	0.0217391	0.00724638	0.00724638	0.057971	0.623188	0.124031	0.0310078	0.00775194	0.0232558	0.0232558	0.0232558	0.0387597	0.00775194	0.0310078	0.689922	0
ENSG00000200785	-2.81468	0	0	0	0	0.00806452	0	0	0.00806452	0.0645161	0.919355	0	0	0	0	0.00793651	0.00793651	0	0	0.0793651	0.904762	0
ENSG00000104432	0.407615	0.5	0.0555556	0.0416667	0	0.0138889	0.0277778	0.0416667	0.0694444	0.0694444	0.180556	0.37037	0.0185185	0	0.037037	0.0555556	0.037037	0.037037	0.0740741	0.111111	0.259259	0
ENSG00000082014	-0.682503	0.132653	0.0204082	0.0153061	0.0153061	0.0357143	0.0204082	0.0357143	0.0510204	0.102041	0.571429	0.104396	0.032967	0.010989	0.010989	0.0274725	0.010989	0.0274725	0.0274725	0.104396	0.642857	1
ENSG00000208772	-3.55506	0	0	0	0.0102041	0.0102041	0.0102041	0	0.0306122	0.0408163	0.897959	0	0	0.0105263	0.0210526	0.0105263	0	0.0210526	0.0736842	0.0421053	0.821053	0
ENSG00000221102	-13.3067	0	0	0.00840336	0	0.0168067	0.0252101	0.00840336	0.0504202	0.10084	0.789916	0.018018	0.0540541	0.0540541	0.036036	0.036036	0.00900901	0.018018	0.045045	0.108108	0.621622	1
ENSG00000202343	-0.558124	0	0	0	0	0	0	0.00645161	0.00645161	0.0193548	0.967742	0	0	0	0	0	0	0	0.0136986	0.0273973	0.958904	0
ENSG00000136867	-4.61736	0.1875	0.00625	0.0125	0.01875	0.025	0	0.03125	0.025	0.10625	0.5875	0.152672	0.0229008	0	0.00763359	0.0229008	0.0152672	0	0.0229008	0.0610687	0.694656	1
ENSG00000065911	0.387654	0.215686	0.0261438	0.00653595	0.0261438	0.0392157	0.0588235	0.0457516	0.0457516	0.0392157	0.496732	0.24	0.0133333	0.0133333	0.02	0.0266667	0.0133333	0.0133333	0.0266667	0.0933333	0.54	1
ENSG00000229436	0.686602	0	0	0	0	0.0135135	0	0.0540541	0.108108	0.121622	0.702703	0	0	0	0	0.0405405	0	0.027027	0.0540541	0.0540541	0.824324	1
ENSG00000150347	-2.07843	0.4	0.133333	0.0222222	0.0444444	0.0666667	0.0444444	0.0222222	0.0444444	0.0666667	0.155556	0.517241	0.0344828	0	0.0344828	0.103448	0	0.0689655	0.103448	0.0344828	0.103448	0
ENSG00000183386	-2.54695	0.224599	0.0534759	0.0106952	0.0213904	0.0213904	0.0213904	0.0213904	0.0374332	0.0481283	0.540107	0.166667	0.0705128	0.0128205	0.0192308	0.00641026	0.0128205	0.0320513	0.0384615	0.0384615	0.602564	1
ENSG00000007312	26.436	0.155172	0.126437	0.091954	0.0862069	0.091954	0.0402299	0.0402299	0.045977	0.0632184	0.258621	0.0555556	0.040404	0.020202	0.0252525	0.0454545	0.0252525	0.0353535	0.0505051	0.121212	0.580808	0
ENSG00000185015	-0.735836	0.0841121	0.0186916	0.00934579	0.0560748	0.0654206	0.0560748	0.0280374	0.0747664	0.121495	0.485981	0.11215	0.0280374	0.0186916	0.00934579	0.0934579	0.0280374	0.0747664	0.0747664	0.121495	0.439252	0
ENSG00000003147	-3.33988	0.356688	0.0509554	0.0573248	0.0127389	0.0127389	0	0.0318471	0.0509554	0.0764331	0.350318	0.264706	0.0196078	0.0196078	0	0.0294118	0	0	0.0588235	0.0784314	0.529412	1
ENSG00000158482	-5.05549	0	0	0	0	0.00584795	0	0.00584795	0.0233918	0.0701754	0.894737	0	0.0121212	0	0	0.00606061	0.00606061	0.0181818	0.0121212	0.0363636	0.909091	0
ENSG00000137177	-2.07952	0.35503	0.0710059	0.0473373	0.0177515	0.0473373	0.0236686	0.00591716	0.0650888	0.0591716	0.307692	0.347518	0.070922	0.0425532	0.0212766	0.035461	0.0070922	0.0283688	0.0780142	0.0567376	0.312057	1
ENSG00000133641	0.61404	0.314607	0.0224719	0.011236	0.0449438	0.011236	0.011236	0.011236	0	0.0898876	0.483146	0.144737	0.0394737	0.0131579	0.0394737	0.0263158	0.0263158	0.0263158	0.0131579	0.0657895	0.605263	0
ENSG00000138639	12.2933	0.147059	0.102941	0.0441176	0.0588235	0.0882353	0.0588235	0.0441176	0.176471	0.0147059	0.264706	0.184211	0.0394737	0.0131579	0	0.0526316	0.0131579	0.0131579	0.0131579	0.105263	0.565789	0
ENSG00000133424	-0.957059	0.731959	0.0515464	0	0	0.00515464	0.0154639	0.0154639	0.0257732	0.0360825	0.118557	0.648	0.024	0.016	0.008	0.024	0	0.024	0.064	0.056	0.136	0
ENSG00000162704	-0.332561	0.516667	0.0833333	0.0166667	0	0.05	0.0166667	0.05	0.05	0	0.216667	0.541667	0.0208333	0	0	0	0.0208333	0.0208333	0.0625	0.0833333	0.25	1
ENSG00000109321	-1.48245	0.142857	0.038961	0	0	0.012987	0	0.025974	0	0.012987	0.766234	0.166667	0	0.0138889	0	0.0138889	0	0	0.0277778	0.0277778	0.75	0
ENSG00000066697	-2.48414	0.242424	0.0227273	0	0.00757576	0	0	0.0151515	0.0530303	0.0909091	0.568182	0.237288	0.0169492	0	0.00847458	0.00847458	0.0169492	0.0169492	0.0423729	0.110169	0.542373	0
ENSG00000131634	-0.942638	0.00603622	0.0181087	0.0181087	0.0201207	0.028169	0.028169	0.0422535	0.0643863	0.15493	0.619718	0.0101833	0.0285132	0.0285132	0.0203666	0.0244399	0.0224033	0.0366599	0.0651731	0.105906	0.657841	0
ENSG00000124570	-3.27828	0.358025	0.0555556	0.0432099	0.0308642	0.0555556	0.0185185	0.0123457	0.0493827	0.0432099	0.333333	0.28	0.088	0.048	0.064	0.008	0.032	0.024	0.024	0.024	0.408	1
ENSG00000178695	-1.57247	0.413793	0.0229885	0.0287356	0.0229885	0.0172414	0.0574713	0.0804598	0.0862069	0.0689655	0.201149	0.302817	0.056338	0.0422535	0.028169	0.0774648	0.028169	0.105634	0.0633803	0.0633803	0.232394	1
ENSG00000162174	-9.70083	0.361257	0.0052356	0.0157068	0.052356	0.0366492	0.0209424	0.0314136	0.052356	0.0628272	0.361257	0.273438	0.0703125	0.046875	0.046875	0.0234375	0.0234375	0.015625	0.0546875	0.101562	0.34375	1
ENSG00000134070	-4.33341	0.147321	0.0267857	0.0223214	0.00892857	0.0401786	0.0178571	0.0133929	0.0625	0.09375	0.566964	0.095	0.045	0.025	0.015	0.035	0.03	0.03	0.05	0.115	0.56	0
ENSG00000100031	-1.38367	0	0	0	0	0.00970874	0.00485437	0.0194175	0.038835	0.121359	0.805825	0	0	0.00487805	0.00487805	0.0195122	0	0.0146341	0.0585366	0.131707	0.765854	1
ENSG00000134824	0.692142	0.142077	0.0163934	0.00546448	0.00546448	0.0163934	0.0327869	0.010929	0.0218579	0.0928962	0.655738	0.113636	0.0227273	0.00568182	0.0113636	0.0227273	0.0284091	0	0.0170455	0.0170455	0.761364	1
ENSG00000115318	-8.11463	0.227488	0.042654	0.00473934	0.028436	0.028436	0.00473934	0.0473934	0.0853081	0.123223	0.407583	0.163636	0.0848485	0.0666667	0.0545455	0.0424242	0.0242424	0.0242424	0.0484848	0.139394	0.351515	1
ENSG00000282608	-13.3184	0.0384615	0.0192308	0	0.0384615	0.0673077	0.00961538	0.0384615	0.0865385	0.134615	0.567308	0.0319149	0.0425532	0.0106383	0.0957447	0.0319149	0.0425532	0.0744681	0.0638298	0.117021	0.489362	1
ENSG00000244432	-1.94449	0	0	0	0.0238095	0	0	0.0119048	0.0119048	0.0833333	0.869048	0	0	0	0.0113636	0.0113636	0.0227273	0.0113636	0.0454545	0.125	0.772727	0
ENSG00000279267	0.828166	0	0	0	0	0.0227273	0	0.0227273	0.0113636	0	0.943182	0	0	0	0	0.0125	0	0	0.025	0.025	0.9375	0
ENSG00000252021	1.9064	0	0.016129	0.00806452	0.016129	0.00806452	0	0.0241935	0.0322581	0.0483871	0.846774	0	0	0	0.00806452	0.016129	0.016129	0.016129	0.016129	0.0645161	0.862903	0
ENSG00000107242	0.439007	0.511364	0.0568182	0.0454545	0	0	0.0113636	0	0.0340909	0.0340909	0.306818	0.313433	0.0746269	0.0298507	0.0149254	0.0149254	0.0149254	0.0597015	0.0149254	0.0298507	0.432836	0
ENSG00000225200	-1.32118	0	0.0143885	0.0143885	0.0431655	0.028777	0.00719424	0.0143885	0.0647482	0.100719	0.71223	0.0130719	0	0.00653595	0.0261438	0.0326797	0.0261438	0.00653595	0.0392157	0.0849673	0.764706	0
ENSG00000235522	2.73469	0	0	0	0	0.00714286	0.00714286	0.00714286	0.05	0.15	0.778571	0	0	0	0.0070922	0.0070922	0.0141844	0	0.0212766	0.0567376	0.893617	0
ENSG00000197208	-3.04357	0.539568	0.0359712	0	0.00719424	0.00719424	0	0.0143885	0.0215827	0.0719424	0.302158	0.434343	0.010101	0.030303	0.030303	0.020202	0.030303	0.030303	0.0606061	0.0808081	0.272727	1
ENSG00000251364	0.259846	0.458333	0.0520833	0.03125	0.0520833	0.0520833	0.03125	0.0208333	0.0104167	0.03125	0.260417	0.47619	0.0857143	0.0571429	0.00952381	0.00952381	0.0285714	0.00952381	0.00952381	0.0666667	0.247619	0
ENSG00000168421	8.93787	0.0592593	0.0444444	0.0148148	0.0148148	0.0444444	0.0814815	0.0444444	0.0444444	0.0592593	0.592593	0.0206897	0.0344828	0.0275862	0.0482759	0.0275862	0.0344828	0.0344828	0.062069	0.103448	0.606897	0
ENSG00000080546	-1.64447	0.603774	0.0377358	0.0566038	0.0377358	0.0943396	0	0.0188679	0.0188679	0	0.132075	0.580645	0.0645161	0.0645161	0.0322581	0	0.0322581	0	0.0322581	0.0322581	0.16129	0
ENSG00000238795	2.70143	0.0977778	0.0311111	0.00444444	0.0177778	0.0444444	0.0355556	0.0444444	0.106667	0.0933333	0.524444	0.0684932	0.0136986	0.0182648	0.0228311	0.0319635	0.0228311	0.0228311	0.0410959	0.100457	0.657534	0
ENSG00000171049	-17.1241	0	0	0	0.0229008	0.00763359	0.00763359	0.0381679	0.0381679	0.160305	0.725191	0.0608696	0	0.00869565	0.0347826	0.0434783	0.0434783	0.0434783	0.0521739	0.0956522	0.617391	1
ENSG00000087589	-5.06236	0.0229008	0.0305344	0.00763359	0.00763359	0.00763359	0	0	0.0152672	0.0610687	0.847328	0.03125	0.0078125	0.0078125	0	0.015625	0.015625	0.0390625	0.015625	0.148438	0.71875	1
ENSG00000104814	0.0474303	0.313609	0.0591716	0.0118343	0.0177515	0.0118343	0.0118343	0.0591716	0.0710059	0.0710059	0.372781	0.161765	0.0735294	0.0294118	0.0220588	0	0.0220588	0.0220588	0.0367647	0.0441176	0.588235	0
ENSG00000196172	1.59639	0.169643	0.00892857	0	0	0	0	0	0.0267857	0.107143	0.6875	0.0384615	0	0	0	0.00961538	0.00961538	0.00961538	0.0769231	0.0576923	0.798077	0
ENSG00000163126	-4.56037	0.194539	0.0273038	0.0136519	0.0170648	0.0273038	0.0204778	0.0307167	0.0546075	0.129693	0.484642	0.150943	0.0566038	0.0339623	0.0339623	0.0113208	0.0188679	0.0490566	0.0943396	0.116981	0.433962	0
ENSG00000268734	2.43645	0	0	0	0.00431034	0.00431034	0.00431034	0.0258621	0.0689655	0.185345	0.706897	0	0	0	0	0.0128755	0.00429185	0.0128755	0.0257511	0.0729614	0.871245	1
ENSG00000161016	-1.86657	0.229885	0.0536398	0.0306513	0.0421456	0.0268199	0.0268199	0.045977	0.0651341	0.0727969	0.40613	0.251064	0.0382979	0.0212766	0.0297872	0.0297872	0.0212766	0.012766	0.0510638	0.0893617	0.455319	0
ENSG00000279814	0.624931	0	0	0	0.00900901	0.00900901	0.018018	0	0.0810811	0.0900901	0.792793	0	0	0	0	0.00884956	0	0.0353982	0.0265487	0.0884956	0.840708	1
ENSG00000100906	1.73454	0.314286	0.0666667	0.0666667	0.0666667	0.0857143	0.12381	0.0666667	0.0285714	0.047619	0.133333	0.294643	0.0625	0.0625	0.0892857	0.0625	0.0357143	0.107143	0.0357143	0.116071	0.133929	1
ENSG00000270704	-1.41461	0	0	0	0.00980392	0.0294118	0	0.00980392	0.0686275	0.0588235	0.823529	0	0	0	0.00970874	0.0291262	0	0.038835	0.0485437	0.15534	0.718447	0
ENSG00000238121	29.6923	0.136986	0.0547945	0.0821918	0.0410959	0.0821918	0.0410959	0.123288	0.0547945	0.0821918	0.30137	0.0222222	0.0555556	0.0222222	0.0333333	0.0333333	0.0333333	0.0111111	0.0888889	0.0555556	0.644444	0
ENSG00000145911	4.308	0.273684	0.0684211	0.0368421	0.0473684	0.0105263	0.0210526	0.0263158	0.0736842	0.0894737	0.352632	0.27907	0.027907	0.0186047	0.0511628	0.0186047	0.0325581	0.0372093	0.0418605	0.0651163	0.427907	0
ENSG00000189362	2.72592	0.487805	0.0853659	0.0731707	0.0121951	0.0365854	0.0121951	0.0609756	0.0243902	0	0.207317	0.432099	0.037037	0.0617284	0	0.0246914	0.0246914	0.0493827	0.037037	0.0617284	0.271605	0
ENSG00000136305	-5.74114	0.541353	0.195489	0.0488722	0.0300752	0.018797	0.0075188	0.0263158	0.0263158	0.0150376	0.0902256	0.738095	0.0833333	0.00793651	0.015873	0.0198413	0.015873	0.0119048	0.0198413	0.0119048	0.0753968	1
ENSG00000268790	2.30654	0.384615	0.0128205	0.0128205	0.025641	0.025641	0.0128205	0.0192308	0.00641026	0.0448718	0.455128	0.37931	0.0402299	0.0172414	0	0.00574713	0.0172414	0.0287356	0.0287356	0.045977	0.436782	1
ENSG00000152495	0.684183	0.490385	0.0576923	0.0384615	0.00961538	0.00961538	0.0192308	0.0192308	0.00961538	0.0384615	0.307692	0.43299	0.0412371	0.0515464	0.0103093	0.0309278	0.0103093	0	0.0309278	0.0206186	0.371134	0
ENSG00000249138	-0.428395	0	0	0	0	0	0.00704225	0.00704225	0.028169	0.0352113	0.922535	0	0	0	0	0.00680272	0	0.0136054	0.0340136	0.0272109	0.918367	1
ENSG00000169429	1.57622	0	0.0333333	0	0	0	0	0.0333333	0.0333333	0.0666667	0.833333	0.0166667	0	0	0	0	0	0	0	0.0666667	0.916667	1
ENSG00000200397	5.2351	0.398374	0.097561	0.113821	0.0813008	0.0569106	0.0162602	0.0325203	0.0243902	0.0243902	0.154472	0.341085	0.0775194	0.0542636	0.0542636	0.0465116	0.0155039	0.0387597	0.0232558	0.0852713	0.263566	0
ENSG00000134755	-5.77209	0.458678	0.157025	0.107438	0.0247934	0.0371901	0.00826446	0.0123967	0.0165289	0.0330579	0.144628	0.420635	0.134921	0.0238095	0.00793651	0.0238095	0.0238095	0.031746	0.015873	0.031746	0.285714	1
ENSG00000025708	-2.97106	0.492754	0.0724638	0.0637681	0.0405797	0.0463768	0.0289855	0.0637681	0.0405797	0.0550725	0.0956522	0.448133	0.0580913	0.0580913	0.0497925	0.0705394	0.033195	0.0290456	0.0456432	0.0912863	0.116183	1
ENSG00000103066	-4.47745	0.217391	0.0496894	0.0124224	0.0310559	0.0186335	0.00621118	0	0.0434783	0.0496894	0.571429	0.202703	0.0202703	0.0472973	0.0337838	0.0472973	0.027027	0.0472973	0.0810811	0.121622	0.371622	1
ENSG00000259630	7.75115	0	0.0166667	0.0166667	0	0.0166667	0	0.0166667	0.05	0.05	0.833333	0	0	0.0273973	0.0136986	0	0	0	0	0.0958904	0.863014	0
ENSG00000060558	-7.48775	0.172691	0.0682731	0.0441767	0.0361446	0.0321285	0.0240964	0.0240964	0.0722892	0.11245	0.413655	0.149733	0.0320856	0.0213904	0.0534759	0.0427807	0.0320856	0.0588235	0.0534759	0.0748663	0.481283	1
ENSG00000172932	-8.04104	0.210084	0.10084	0.0588235	0.12605	0.0840336	0.0462185	0.0462185	0.0378151	0.0756303	0.214286	0.327869	0.125683	0.0546448	0.0655738	0.0601093	0.0437158	0.0382514	0.0491803	0.10929	0.125683	1
ENSG00000124406	-0.180321	0.438356	0.0410959	0.0410959	0.0273973	0.0136986	0.0136986	0	0.0410959	0.0684932	0.315068	0.387097	0	0.016129	0.0483871	0.016129	0.016129	0.016129	0.0322581	0.0483871	0.419355	0
ENSG00000138835	-4.26118	0	0.00724638	0	0.0144928	0	0.00724638	0.00724638	0.0289855	0.108696	0.826087	0	0.015625	0.015625	0.0078125	0.015625	0	0.0078125	0.046875	0.078125	0.8125	1
ENSG00000114812	-7.79693	0.0227273	0	0.0340909	0.0454545	0.0113636	0	0.0568182	0.0568182	0.0909091	0.681818	0.0340909	0.0227273	0.0227273	0.0454545	0.0227273	0.0113636	0.0227273	0.102273	0.102273	0.613636	1
ENSG00000228292	11.3997	0.020202	0.010101	0.030303	0.040404	0.010101	0.010101	0	0.030303	0.0707071	0.777778	0	0	0	0	0	0	0	0.00900901	0.0720721	0.918919	0
ENSG00000131979	-0.734128	0.295181	0.0240964	0.0060241	0.0060241	0.0240964	0.0120482	0.0120482	0.0180723	0.0662651	0.536145	0.183099	0.028169	0.0140845	0.00704225	0.028169	0	0.0140845	0.0352113	0.0985915	0.591549	1
ENSG00000234961	-1.94362	0	0	0	0	0	0	0.00970874	0.0776699	0.0582524	0.854369	0	0	0	0	0.00909091	0.0272727	0.0272727	0.0454545	0.118182	0.772727	1
ENSG00000257277	1.85488	0	0	0	0	0	0	0.0204082	0.0204082	0.0714286	0.887755	0	0	0	0	0	0	0	0	0.00990099	0.990099	0
ENSG00000134285	-1.05038	0.0893855	0.0167598	0.0167598	0	0.0111732	0.0111732	0.0111732	0.027933	0.0726257	0.743017	0.0297619	0.0416667	0.00595238	0.0178571	0.0119048	0.0119048	0.0119048	0.0595238	0.047619	0.761905	0
ENSG00000162078	0.0585002	0.019802	0.0165017	0.019802	0.019802	0.0330033	0.029703	0.029703	0.0957096	0.168317	0.567657	0.0174216	0.0209059	0.00696864	0.0174216	0.0348432	0.0243902	0.010453	0.0383275	0.114983	0.714286	1
ENSG00000138640	-1.49105	0.361702	0.035461	0.0141844	0.0212766	0.0425532	0.0212766	0.0212766	0.0283688	0.0638298	0.390071	0.344	0.056	0.024	0	0.032	0.008	0	0.008	0.056	0.472	1
ENSG00000239775	-2.11678	0.0167364	0.0460251	0.0920502	0.0878661	0.0920502	0.0376569	0.108787	0.0585774	0.125523	0.334728	0.0253165	0.0464135	0.092827	0.130802	0.0590717	0.07173	0.0675105	0.0675105	0.105485	0.333333	0
ENSG00000005448	-1.36441	0.23871	0	0.0129032	0.00645161	0.00645161	0.0129032	0.0387097	0.0645161	0.109677	0.509677	0.117647	0.0147059	0	0.0220588	0.0441176	0.00735294	0.0735294	0.0955882	0.139706	0.485294	0
ENSG00000100106	-1.90759	0.108772	0.0350877	0.0140351	0.045614	0.0280702	0.00701754	0.0385965	0.0245614	0.0596491	0.638596	0.0610687	0.0419847	0.0343511	0.0343511	0.0267176	0.00763359	0.0152672	0.0343511	0.0763359	0.667939	1
ENSG00000204482	-2.38145	0.0487805	0.134146	0.0731707	0.0731707	0.0609756	0.0487805	0.0609756	0.0609756	0.0609756	0.378049	0.211268	0.0140845	0.0985915	0.028169	0.028169	0	0.028169	0.028169	0.028169	0.535211	1
ENSG00000137364	0.714795	0.302326	0.0232558	0	0.0116279	0.0116279	0.0116279	0.0116279	0.0348837	0.0465116	0.546512	0.2	0.0133333	0	0	0	0.0133333	0.0266667	0.04	0.08	0.626667	1
ENSG00000106565	-3.29058	0.331476	0.086351	0.0529248	0.0668524	0.0724234	0.0334262	0.0529248	0.0501393	0.0417827	0.211699	0.187023	0.0687023	0.114504	0.0801527	0.0534351	0.0496183	0.0534351	0.0419847	0.0534351	0.29771	1
ENSG00000069974	-3.1813	0.133721	0.0116279	0.00581395	0.0232558	0.0116279	0	0.0174419	0.0523256	0.0813953	0.662791	0.0779221	0.012987	0.00649351	0.0324675	0.0454545	0.012987	0.0324675	0.0649351	0.11039	0.603896	1
ENSG00000213731	1.41332	0	0	0	0	0.0253165	0.0126582	0.0126582	0.0253165	0.0253165	0.898734	0	0	0	0	0.025974	0	0	0	0.025974	0.948052	0
ENSG00000168813	-1.62243	0.22	0.0333333	0.02	0.02	0.06	0.00666667	0.04	0.00666667	0.0666667	0.526667	0.147287	0.0232558	0.0232558	0.0155039	0.0465116	0.0232558	0.00775194	0.0697674	0.0310078	0.612403	0
ENSG00000183569	7.29007	0.242553	0.0553191	0.0255319	0.0425532	0.0340426	0.0170213	0.0212766	0.0638298	0.148936	0.348936	0.171429	0.0326531	0.0693878	0.0285714	0.0122449	0.0204082	0.0530612	0.0530612	0.118367	0.440816	0
ENSG00000211962	3.9421	0.040404	0.010101	0	0.040404	0.0606061	0.040404	0.0505051	0.0808081	0.131313	0.545455	0.0186916	0.0560748	0.046729	0.0186916	0.0373832	0.0280374	0.0373832	0.046729	0.205607	0.504673	0
ENSG00000184584	-11.8463	0.0471204	0.104712	0.0732984	0.0471204	0.0471204	0.026178	0.026178	0.0890052	0.0575916	0.481675	0.0526316	0.037594	0.0150376	0.0075188	0.037594	0.0150376	0.0225564	0.0526316	0.172932	0.586466	1
ENSG00000146350	0.501449	0.0892857	0.0178571	0.00892857	0	0	0.00892857	0.00892857	0.0267857	0.133929	0.705357	0.115044	0.0176991	0	0.00884956	0.00884956	0.00884956	0.00884956	0.0707965	0.132743	0.628319	0
ENSG00000228701	0.160156	0.553846	0.0153846	0.0307692	0.0307692	0.0769231	0.0153846	0.0153846	0.0769231	0.0153846	0.169231	0.564516	0.016129	0.016129	0.0322581	0.0322581	0.0322581	0.0322581	0.016129	0.016129	0.241935	0
ENSG00000253535	-8.01591	0.416667	0.284946	0.139785	0.0483871	0.0349462	0.00806452	0.0188172	0.0107527	0	0.0376344	0.675573	0.194656	0.019084	0.00381679	0.0152672	0.00763359	0.0114504	0.00763359	0.00763359	0.0572519	0
ENSG00000142156	-0.826848	0.151282	0.0666667	0.0153846	0.0282051	0.0358974	0.0307692	0.0358974	0.0487179	0.133333	0.453846	0.0932945	0.0349854	0.0233236	0.0233236	0.0233236	0.0291545	0.0466472	0.116618	0.139942	0.469388	0
ENSG00000170089	-1.71845	0.0150376	0.0075188	0.0150376	0.0150376	0.037594	0.0300752	0.0827068	0.0601504	0.142857	0.593985	0	0.0223881	0.0149254	0.0149254	0.0671642	0.0298507	0.0522388	0.119403	0.141791	0.537313	0
ENSG00000271064	17.6261	0	0	0.033557	0.0402685	0.0469799	0.0402685	0.0738255	0.14094	0.120805	0.503356	0	0	0	0	0.00636943	0.0127389	0.00636943	0.044586	0.0509554	0.878981	1
ENSG00000276368	4.04997	0.244681	0.0957447	0.0319149	0.0319149	0.0531915	0.0585106	0.0691489	0.0531915	0.0797872	0.281915	0.21164	0.100529	0.0529101	0.021164	0.031746	0.031746	0.037037	0.0529101	0.0634921	0.396825	0
ENSG00000172270	-4.73208	0.223827	0.0397112	0.00722022	0.00361011	0.00722022	0.0144404	0.0108303	0.0252708	0.0830325	0.584838	0.219124	0.0358566	0.0358566	0.0318725	0.0199203	0.0239044	0.0159363	0.0358566	0.0876494	0.494024	1
ENSG00000135404	-2.54123	0.251799	0.0215827	0.0215827	0.028777	0.0215827	0.028777	0.0143885	0.0359712	0.0647482	0.510791	0.226891	0.0252101	0.00840336	0.00840336	0.0252101	0.0336134	0.0420168	0.0504202	0.0840336	0.495798	1
ENSG00000111452	0.524922	0.0468085	0.0170213	0.00851064	0.012766	0.0340426	0.00851064	0.0255319	0.0723404	0.178723	0.595745	0.0223214	0.0223214	0.0178571	0.0133929	0.0267857	0.0267857	0.0267857	0.0535714	0.125	0.665179	1
ENSG00000214548	4.01039	0	0	0.0070922	0.0070922	0.0319149	0.0106383	0.0319149	0.0957447	0.187943	0.62766	0	0	0	0.0035461	0.0035461	0.0248227	0.0070922	0.0460993	0.109929	0.804965	0
ENSG00000115919	1.68675	0.0217391	0	0	0	0.0434783	0.0434783	0.0217391	0.108696	0.0869565	0.673913	0	0	0	0.02	0.06	0.02	0	0.1	0.04	0.76	1
ENSG00000122515	-0.218525	0.301887	0.0188679	0	0.00628931	0.00628931	0.0503145	0.0125786	0.0440252	0.0943396	0.465409	0.266234	0.0324675	0.025974	0.012987	0.00649351	0.012987	0.0324675	0.0324675	0.0714286	0.506494	0
ENSG00000169554	-9.51168	0.0823529	0.0705882	0.0470588	0.141176	0.152941	0.141176	0.0823529	0.0235294	0	0.258824	0.145161	0.193548	0.193548	0.145161	0.0806452	0.016129	0.016129	0	0.016129	0.193548	1
ENSG00000124256	13.2716	0.0882353	0.0647059	0.0411765	0.0647059	0.1	0.0764706	0.0588235	0.0823529	0.141176	0.282353	0.0531915	0.0531915	0.037234	0.037234	0.0531915	0.0106383	0.0797872	0.0957447	0.106383	0.473404	0
ENSG00000118194	1.21352	0.0266667	0.02	0.02	0.0333333	0.06	0.0333333	0.0933333	0.0533333	0.213333	0.446667	0.0273973	0.0273973	0.0342466	0.0342466	0.0410959	0.0205479	0.0410959	0.0616438	0.143836	0.568493	0
ENSG00000010610	-8.3935	0.0162162	0.0324324	0.0162162	0.0216216	0.0216216	0.027027	0.027027	0.0324324	0.124324	0.681081	0.0361446	0.0240964	0.0180723	0.0180723	0.0361446	0.0060241	0.0481928	0.0481928	0.138554	0.626506	1
ENSG00000108823	-0.589246	0.0718563	0.0479042	0.0359281	0.0179641	0.0179641	0.0179641	0.0419162	0.113772	0.107784	0.526946	0.044586	0.0191083	0.0127389	0.0318471	0.0509554	0.0254777	0.0127389	0.0700637	0.127389	0.605096	0
ENSG00000149212	-0.424285	0.803922	0	0.0196078	0	0.0392157	0.0392157	0	0.0196078	0.0196078	0.0588235	0.755556	0.0888889	0	0	0.0666667	0	0	0	0.0222222	0.0666667	0
ENSG00000027697	-0.306009	0.247525	0.029703	0.019802	0.0693069	0.0594059	0.0693069	0.029703	0.0594059	0.0792079	0.336634	0.190476	0.0357143	0.0238095	0.0119048	0.0595238	0.047619	0.0119048	0.0714286	0.0833333	0.464286	1
ENSG00000128487	0.865943	0.485981	0.046729	0	0.0186916	0.0280374	0.00934579	0.0373832	0.0373832	0.0747664	0.261682	0.341463	0	0	0.0487805	0.0609756	0	0.0121951	0.0609756	0.0365854	0.439024	1
ENSG00000253144	1.72384	0	0	0	0	0.0294118	0	0.0441176	0.0441176	0.0147059	0.867647	0	0	0	0	0	0	0.0153846	0.0307692	0.0923077	0.861538	0
ENSG00000124772	-2.28556	0.281106	0.175115	0.0875576	0.0322581	0.0414747	0.0414747	0.0230415	0.0368664	0.0599078	0.221198	0.355191	0.131148	0.0491803	0.0273224	0.0327869	0.0273224	0.0218579	0.010929	0.0491803	0.295082	0
ENSG00000133789	9.05755	0.191489	0.0141844	0.0425532	0.0496454	0.0992908	0.113475	0.113475	0.106383	0.0992908	0.170213	0.128788	0.00757576	0	0.0151515	0.0378788	0.00757576	0.0151515	0.0909091	0.0454545	0.651515	0
ENSG00000164109	0.0745468	0.213115	0.0655738	0.0491803	0.0819672	0.0655738	0.0163934	0.0327869	0.114754	0.0163934	0.344262	0.296875	0.0625	0.046875	0.03125	0.03125	0.015625	0.078125	0.046875	0.078125	0.3125	0
ENSG00000225873	-8.19289	0.024	0.032	0.048	0.016	0.032	0.016	0	0	0.048	0.784	0.00900901	0.027027	0.018018	0.045045	0.027027	0	0.0810811	0.0540541	0.0630631	0.675676	1
ENSG00000105877	-2.57858	0.571429	0.0612245	0.0255102	0	0.0204082	0.0255102	0.0102041	0.0561224	0.0459184	0.183673	0.344	0.072	0.04	0.016	0.08	0	0.048	0.048	0.088	0.264	0
ENSG00000054967	3.50504	0.342657	0.020979	0.020979	0.013986	0.020979	0.027972	0.020979	0.020979	0.0699301	0.440559	0.27451	0.0261438	0.0196078	0.00653595	0.0196078	0.0261438	0.0326797	0.0718954	0.0784314	0.444444	1
ENSG00000111961	1.73804	0	0.0265487	0.00884956	0.0176991	0.0176991	0.0265487	0.0176991	0.079646	0.123894	0.681416	0	0.0176991	0.00884956	0.00884956	0.0353982	0.00884956	0.0265487	0.0353982	0.185841	0.672566	1
ENSG00000139354	-1.66329	0.314465	0.0503145	0.0251572	0.0566038	0.0188679	0.00628931	0.0188679	0.0188679	0.081761	0.408805	0.224806	0.0465116	0.0465116	0.0310078	0.00775194	0.0155039	0.0310078	0.0310078	0.0310078	0.534884	1
ENSG00000206739	-0.4511	0	0	0	0	0.00641026	0.00641026	0.00641026	0.0128205	0.0705128	0.897436	0	0	0	0.00666667	0	0.00666667	0.0133333	0.00666667	0.0533333	0.913333	1
ENSG00000092470	2.33892	0.178947	0.0368421	0.0105263	0.0421053	0.0421053	0.0263158	0.0526316	0.0368421	0.0789474	0.494737	0.133333	0	0.0166667	0.05	0.0333333	0.0166667	0.0166667	0.0388889	0.0833333	0.611111	0
ENSG00000150637	-6.84615	0	0	0	0.0116279	0	0.0232558	0.0581395	0.104651	0.0581395	0.744186	0.0119048	0.0238095	0.0238095	0.0119048	0.0119048	0.0238095	0	0.0238095	0.107143	0.761905	0
ENSG00000119655	-1.7995	0.364407	0.0423729	0.0169492	0.0169492	0.0338983	0	0.0423729	0.0254237	0.0677966	0.389831	0.295918	0.0204082	0.0306122	0.0510204	0.0408163	0.0102041	0.0102041	0.0306122	0.0510204	0.459184	1
ENSG00000111291	3.32797	0	0	0	0.0130719	0.0196078	0	0.0196078	0.0653595	0.150327	0.732026	0	0	0	0.00675676	0.00675676	0.00675676	0.0135135	0.0135135	0.0608108	0.891892	0
ENSG00000234327	-2.07359	0.152	0.096	0.024	0.056	0.072	0.048	0.04	0.032	0.04	0.44	0.225	0.133333	0.0416667	0.025	0.05	0.0166667	0.0333333	0.0166667	0.0333333	0.425	0
ENSG00000269834	-1.47734	0.210884	0.0816327	0.0272109	0.0204082	0.0136054	0.0136054	0.0136054	0.0340136	0.102041	0.482993	0.230769	0.034965	0.034965	0.027972	0.027972	0	0.00699301	0.027972	0.020979	0.587413	0
ENSG00000185272	-2.05939	0.285714	0.021978	0.010989	0.010989	0.032967	0.010989	0.021978	0.0659341	0.0769231	0.461538	0.0985915	0.0422535	0	0.0140845	0.028169	0.028169	0.0985915	0.084507	0.0422535	0.56338	0
ENSG00000166133	0.500248	0.162162	0.0202703	0.0202703	0.027027	0.0405405	0.0135135	0.0202703	0.0405405	0.0810811	0.574324	0.123288	0.0205479	0.0136986	0.0410959	0.0479452	0.0136986	0.0410959	0.0616438	0.0753425	0.561644	0
ENSG00000177034	-0.0540675	0.398058	0.106796	0.038835	0.00970874	0.00970874	0.038835	0.0194175	0.0485437	0.0194175	0.31068	0.232558	0.197674	0.0465116	0.0348837	0.0116279	0	0.0116279	0	0.0581395	0.406977	0
ENSG00000147535	1.59444	0.228571	0.0190476	0.00952381	0.0285714	0.0285714	0.0666667	0.0380952	0.104762	0.0952381	0.380952	0.227723	0.019802	0.00990099	0	0	0.019802	0.029703	0.039604	0.138614	0.514851	0
ENSG00000114374	0.950525	0	0	0.0116279	0	0	0	0.0348837	0.0116279	0.0581395	0.883721	0	0	0	0	0.0222222	0	0.0222222	0.0222222	0.0444444	0.888889	0
ENSG00000132561	-1.57535	0.412	0.036	0.02	0.032	0.036	0.032	0.036	0.036	0.036	0.324	0.155689	0.0538922	0.0239521	0.0538922	0.0538922	0.0359281	0.0239521	0.0658683	0.101796	0.431138	0
ENSG00000021762	-3.57861	0.374593	0.0553746	0.029316	0.00325733	0.019544	0.029316	0.0358306	0.0618893	0.140065	0.250814	0.215596	0.0688073	0.0321101	0.0366972	0.0321101	0	0.0183486	0.0412844	0.137615	0.417431	1
ENSG00000171115	6.54876	0.100503	0.0603015	0.0552764	0.0502513	0.0251256	0.0552764	0.040201	0.0753769	0.120603	0.417085	0.0890052	0.0366492	0.0209424	0.0314136	0.0209424	0.0366492	0.026178	0.0471204	0.078534	0.612565	1
ENSG00000238387	2.77291	0.0208333	0.03125	0.0208333	0	0.0208333	0.0104167	0.0416667	0.114583	0.0729167	0.666667	0.039604	0.0594059	0.019802	0.019802	0.00990099	0.00990099	0	0.0594059	0.0594059	0.722772	0
ENSG00000173991	3.31984	0.00505051	0.0151515	0.030303	0.0252525	0.040404	0.0656566	0.0606061	0.106061	0.166667	0.484848	0	0.00515464	0.0103093	0.0206186	0.0463918	0.0309278	0.0515464	0.128866	0.154639	0.551546	0
ENSG00000099139	-2.65171	0.642857	0.0150376	0.018797	0.0037594	0.0150376	0.0075188	0.0075188	0.0112782	0.0263158	0.25188	0.336207	0.0172414	0.00862069	0.00862069	0.00862069	0.00862069	0	0.0172414	0.0431034	0.551724	1
ENSG00000171643	-13.4146	0.0168067	0.109244	0.0504202	0.0504202	0.0420168	0.0336134	0.0504202	0.0840336	0.0672269	0.495798	0.10101	0.0606061	0.010101	0.0707071	0.0606061	0.010101	0.030303	0.10101	0.0909091	0.464646	1
ENSG00000165272	-1.75133	0.142077	0.0382514	0.010929	0.0273224	0.0546448	0.0218579	0.0491803	0.0491803	0.0874317	0.519126	0.111765	0.0470588	0.0235294	0.0352941	0.0470588	0.0176471	0.0352941	0.0588235	0.0882353	0.535294	0
ENSG00000130598	-0.0633761	0.035461	0.0260047	0.0212766	0.0236407	0.0614657	0.0472813	0.0520095	0.0851064	0.156028	0.491726	0.0340633	0.0145985	0.0145985	0.0218978	0.0510949	0.0559611	0.0437956	0.0997567	0.141119	0.523114	0
ENSG00000172716	0.231303	0.526316	0.0263158	0	0	0	0.0263158	0	0.0263158	0.0263158	0.368421	0.25	0	0	0.0357143	0.107143	0.0357143	0.0357143	0.0357143	0.178571	0.321429	1
ENSG00000280614	-3.80836	0.310811	0.358108	0.0777027	0.0405405	0.0506757	0.00337838	0	0	0	0.158784	0.461832	0.30916	0.0801527	0.0343511	0.0610687	0	0.0114504	0.0114504	0	0.0305344	1
ENSG00000241333	-0.662933	0.0285714	0.00816327	0.00816327	0.00408163	0.00408163	0.00408163	0.0163265	0.0244898	0.126531	0.77551	0.0206612	0.00826446	0.00413223	0	0.00826446	0.00826446	0.0247934	0.0289256	0.0991736	0.797521	0
ENSG00000278449	-8.19864	0.329032	0.122581	0.0580645	0.0193548	0.0709677	0.0129032	0.0258065	0.0580645	0.0258065	0.277419	0.442105	0.0736842	0.0947368	0.0526316	0.0631579	0.0421053	0.0315789	0.0631579	0.0526316	0.0842105	1
ENSG00000183401	-3.77386	0.0900474	0.028436	0.0379147	0.0331754	0.0331754	0.028436	0.0331754	0.0521327	0.0995261	0.563981	0.0552486	0.0165746	0.0165746	0.0441989	0.0662983	0.0276243	0.0276243	0.0939227	0.138122	0.513812	1
ENSG00000239474	-0.148655	0	0	0	0	0	0	0.0103093	0.0206186	0.0515464	0.917526	0	0	0	0	0	0	0.0210526	0.0210526	0.0736842	0.884211	0
ENSG00000167703	-0.0317325	0.603659	0.0487805	0.0487805	0.0121951	0.0121951	0.00609756	0.0365854	0.00609756	0.054878	0.170732	0.48	0.088	0.008	0.024	0.024	0.024	0.024	0.024	0.056	0.248	1
ENSG00000201444	-22.4557	0	0	0	0.0217391	0	0	0.0217391	0	0.0869565	0.869565	0.0238095	0.047619	0.0238095	0.0714286	0.0714286	0	0	0.0714286	0.0714286	0.619048	1
ENSG00000028137	-3.68546	0.183432	0.0177515	0.00591716	0.0236686	0.035503	0.0295858	0.0532544	0.100592	0.0769231	0.473373	0.243902	0.0243902	0.0304878	0.0304878	0.0426829	0.0121951	0.0182927	0.0487805	0.0914634	0.457317	1
ENSG00000139946	-0.965129	0.640777	0.0582524	0.0194175	0.0194175	0.0485437	0	0.0291262	0.0194175	0.0291262	0.135922	0.569231	0.0615385	0	0.0153846	0.0153846	0.0153846	0.0615385	0.0307692	0.0153846	0.215385	1
ENSG00000108798	7.72429	0.0738255	0.033557	0.033557	0.0134228	0.0268456	0.0671141	0.0671141	0.0872483	0.127517	0.469799	0.0283688	0.035461	0.035461	0.0141844	0.0283688	0.0070922	0.0496454	0.0921986	0.141844	0.567376	1
ENSG00000228340	-0.954666	0.0848057	0.176678	0.0883392	0.0459364	0.04947	0.0212014	0.0212014	0.0388693	0.0883392	0.385159	0.114695	0.172043	0.078853	0.0430108	0.0322581	0.0143369	0.0215054	0.0322581	0.0394265	0.451613	1
ENSG00000207452	-15.1499	0.0441176	0.0294118	0.0441176	0.0147059	0.0294118	0	0.0294118	0.0294118	0.0441176	0.735294	0.0666667	0.0166667	0.05	0.05	0.0166667	0	0.116667	0.133333	0.0833333	0.466667	0
ENSG00000277925	-0.0783078	0.173077	0.025641	0.00641026	0.0384615	0.025641	0	0.0192308	0.0576923	0.0512821	0.602564	0.0992908	0	0.0212766	0.035461	0.0212766	0.0496454	0.0212766	0.0141844	0.0638298	0.673759	0
ENSG00000270164	-1.27556	0	0.0338983	0	0	0.0338983	0	0.0169492	0.0508475	0.0847458	0.779661	0	0	0.0166667	0.0333333	0.0166667	0	0.0333333	0.0333333	0.0333333	0.833333	0
ENSG00000103494	-3.46878	0.204301	0.0430108	0.0215054	0	0.0107527	0.0107527	0.0107527	0	0.0860215	0.612903	0.142857	0.012987	0.012987	0.012987	0.038961	0.012987	0.025974	0.038961	0.116883	0.584416	0
ENSG00000089169	0.881368	0	0	0.011236	0	0.011236	0.0337079	0.011236	0.101124	0.191011	0.640449	0	0	0	0.0120482	0.0240964	0	0.0120482	0.0481928	0.168675	0.73494	1
ENSG00000105011	-1.80122	0.254717	0.0235849	0.0188679	0.0235849	0.0235849	0.00943396	0.0188679	0.0283019	0.0990566	0.5	0.206186	0.0463918	0.0154639	0.0154639	0.0154639	0.0206186	0.0412371	0.0824742	0.108247	0.448454	1
ENSG00000119866	-0.88975	0.772727	0.0909091	0.0227273	0	0.0454545	0	0	0	0	0.0681818	0.967742	0.0322581	0	0	0	0	0	0	0	0	0
ENSG00000173442	-0.981008	0.340541	0.118919	0.0702703	0.0324324	0.0594595	0.0648649	0.0486486	0.0540541	0.0432432	0.167568	0.28	0.08	0.0933333	0.0533333	0.0666667	0.0533333	0.0533333	0.04	0.06	0.22	1
ENSG00000251788	-1.30937	0	0	0	0.0120482	0	0	0.0120482	0.060241	0.108434	0.807229	0	0	0	0.0116279	0.0348837	0	0	0	0.0348837	0.918605	0
ENSG00000110448	1.48584	0.0178571	0.0625	0.0267857	0.00892857	0.00892857	0	0	0.0267857	0.107143	0.741071	0.0252101	0.0252101	0.0168067	0.0168067	0.0168067	0.00840336	0.0420168	0.0168067	0.092437	0.739496	0
ENSG00000139193	18.5074	0.0578512	0.00826446	0.0330579	0.0413223	0.0743802	0.0909091	0.14876	0.107438	0.115702	0.322314	0.016129	0.0403226	0.0241935	0.016129	0.016129	0.0241935	0.0403226	0.0483871	0.129032	0.645161	0
ENSG00000253878	1.85984	0.547945	0.10274	0.0479452	0.0684932	0.0205479	0	0.00684932	0.0273973	0.0205479	0.157534	0.409091	0.0909091	0.113636	0.0530303	0.030303	0.0227273	0.00757576	0.0227273	0.030303	0.219697	0
ENSG00000165661	4.60841	0.215789	0.0105263	0.00526316	0.0263158	0.0263158	0.0157895	0.0421053	0.0473684	0.0684211	0.542105	0.142857	0.0344828	0	0.0246305	0.0246305	0.0197044	0.0394089	0.0689655	0.108374	0.536946	0
ENSG00000119522	-1.04375	0.266129	0.0645161	0.0322581	0.016129	0.0322581	0.0403226	0.0483871	0.0645161	0.0564516	0.379032	0.214953	0.0747664	0.0280374	0.0280374	0	0.0280374	0.046729	0.0280374	0.0934579	0.457944	1
ENSG00000185168	-7.86465	0.00662252	0.00993377	0.013245	0.0198675	0.0165563	0.0264901	0.0496689	0.0927152	0.221854	0.543046	0.0372881	0.020339	0.0169492	0.0237288	0.0474576	0.0542373	0.0610169	0.0915254	0.155932	0.491525	1
ENSG00000124701	-3.51818	0.0272727	0.00909091	0	0.00909091	0.0272727	0.0181818	0.0272727	0.0181818	0.0545455	0.809091	0.0377358	0.0188679	0.0188679	0.0188679	0.00943396	0.0188679	0.00943396	0.0377358	0.0471698	0.783019	0
ENSG00000105472	-1.47554	0.415541	0.0641892	0.0709459	0.027027	0.0540541	0.0304054	0.0506757	0.0337838	0.097973	0.155405	0.230047	0.0892019	0.0469484	0.056338	0.0751174	0.0610329	0.0657277	0.0892019	0.0892019	0.197183	1
ENSG00000166401	-8.11092	0.134752	0.070922	0.0283688	0.035461	0.0921986	0.0141844	0.0283688	0.0496454	0.0638298	0.48227	0.203704	0.0277778	0.0277778	0.0185185	0.037037	0.0555556	0.0277778	0.0462963	0.12037	0.435185	1
ENSG00000105866	-1.45885	0.244444	0.037037	0.00740741	0.0222222	0.037037	0.00740741	0.0148148	0.0148148	0.0592593	0.555556	0.259259	0.0444444	0.00740741	0.0222222	0.00740741	0.00740741	0.00740741	0.0222222	0.0888889	0.533333	0
ENSG00000258476	-9.70887	0.0505051	0.010101	0.010101	0.010101	0.020202	0.020202	0.0606061	0.111111	0.121212	0.585859	0.0777778	0.0555556	0.0111111	0.0111111	0.0666667	0.0555556	0.0111111	0.0333333	0.0666667	0.611111	1
ENSG00000257923	-0.822273	0.76087	0.0289855	0.00724638	0	0.00724638	0	0.00724638	0	0.0289855	0.15942	0.752475	0.029703	0	0.00990099	0	0.00990099	0.00990099	0.00990099	0.039604	0.138614	1
ENSG00000084207	-3.25598	0.142292	0.0948617	0.0592885	0.0592885	0.027668	0.0197628	0.027668	0.0395257	0.0988142	0.43083	0.100529	0.037037	0.010582	0.026455	0.015873	0.010582	0.0582011	0.026455	0.132275	0.582011	1
ENSG00000257221	-11.2305	0.0251572	0.0440252	0.0251572	0.0188679	0.0188679	0.0314465	0.0251572	0.0880503	0.163522	0.559748	0.0884354	0.0408163	0.0340136	0.0136054	0.0272109	0.0340136	0.0272109	0.102041	0.108844	0.52381	0
ENSG00000236283	1.22202	0.544554	0.029703	0.019802	0.019802	0.019802	0.00990099	0.029703	0.039604	0.049505	0.237624	0.414634	0	0.0609756	0.0121951	0.0243902	0	0.0121951	0.0121951	0.0487805	0.414634	0
ENSG00000262831	-18.1369	0	0	0.00241546	0.00241546	0.00241546	0	0.00724638	0.0362319	0.0942029	0.855072	0.0471464	0.0198511	0.0272953	0.0297767	0.0223325	0.0347395	0.0521092	0.0992556	0.173697	0.493797	1
ENSG00000239039	-0.760317	0.269231	0.0528846	0.0432692	0.0480769	0.0528846	0.0240385	0.0144231	0.0673077	0.0721154	0.355769	0.20904	0.0847458	0.0338983	0.039548	0.0338983	0.0282486	0.0225989	0.0564972	0.0621469	0.429379	0
ENSG00000137767	-2.02342	0.00833333	0.00833333	0	0.00833333	0.025	0.0166667	0.0583333	0.0666667	0.166667	0.641667	0	0.0175439	0.00877193	0	0.00877193	0.00877193	0	0.0877193	0.105263	0.763158	1
ENSG00000187554	-2.94438	0.224138	0.0114943	0.0287356	0.0287356	0.0114943	0.0344828	0.0402299	0.0632184	0.12069	0.436782	0.0909091	0.048951	0.013986	0.020979	0.027972	0.048951	0.0629371	0.041958	0.0979021	0.545455	1
ENSG00000135632	0.115347	0.0903614	0.0240964	0.0240964	0.0180723	0.0180723	0.0120482	0.0361446	0.0481928	0.138554	0.590361	0.0864198	0.0246914	0.0123457	0	0.0308642	0.0308642	0.0185185	0.0493827	0.117284	0.62963	0
ENSG00000207417	-3.00927	0	0	0	0	0.047619	0	0	0.015873	0.047619	0.888889	0	0	0	0.0151515	0.0151515	0.030303	0.030303	0.0454545	0.0909091	0.772727	0
ENSG00000265331	-15.8319	0	0.0147059	0	0.0294118	0.0147059	0	0.0147059	0	0.0588235	0.867647	0.016129	0.0322581	0	0.0645161	0	0	0.0322581	0.0645161	0.112903	0.677419	1
ENSG00000129226	-24.601	0.0418848	0.026178	0.0209424	0.026178	0.0366492	0.0157068	0.0209424	0.0837696	0.172775	0.554974	0.0794702	0.0596026	0.0596026	0.0397351	0.0529801	0.0463576	0.0596026	0.10596	0.152318	0.344371	1
ENSG00000203896	-1.92048	0.137405	0.0712468	0.0458015	0.0458015	0.0407125	0.0687023	0.043257	0.0534351	0.0585242	0.435115	0.159091	0.10101	0.0353535	0.0479798	0.040404	0.0429293	0.040404	0.0656566	0.0909091	0.376263	0
ENSG00000112511	-1.11427	0.255319	0.0425532	0.0212766	0.0070922	0.0070922	0.0141844	0	0.0212766	0.070922	0.560284	0.181818	0.00826446	0.0165289	0.0165289	0.0330579	0	0.0165289	0.0165289	0.107438	0.603306	0
ENSG00000251774	-0.0125013	0	0	0	0	0	0	0	0.00862069	0.103448	0.887931	0	0	0	0	0	0	0.0178571	0.0178571	0.0267857	0.9375	0
ENSG00000005471	1.81211	0	0	0	0	0	0	0	0.0930233	0.0930233	0.813953	0	0	0	0	0	0	0	0.05	0.2	0.75	0
ENSG00000119321	-4.42508	0.313953	0.127907	0	0.0697674	0.0232558	0.0116279	0.0348837	0.0813953	0.0813953	0.255814	0.324324	0.0945946	0.027027	0.0675676	0.0945946	0.027027	0.0405405	0.0810811	0.0675676	0.175676	1
ENSG00000104783	6.81913	0.0655738	0.0928962	0.0655738	0.0710383	0.0765027	0.0601093	0.0983607	0.169399	0.131148	0.169399	0.0931677	0.0248447	0.0310559	0.0496894	0.0248447	0.0248447	0.0248447	0.0434783	0.0931677	0.590062	0
ENSG00000070614	-5.02104	0.207865	0.0449438	0.0505618	0.0280899	0.0393258	0.0168539	0.0224719	0.0449438	0.0617978	0.483146	0.190141	0.056338	0.0422535	0.00704225	0.0704225	0.00704225	0.056338	0.0422535	0.0422535	0.485915	1
ENSG00000213443	3.2696	0	0	0	0	0.0508475	0.0169492	0.0338983	0.0847458	0.118644	0.694915	0	0.0163934	0	0	0.0163934	0	0.0163934	0.0163934	0.114754	0.819672	0
ENSG00000179082	-6.98815	0.137255	0.0117647	0.0117647	0.0156863	0.027451	0.027451	0.0117647	0.0392157	0.0901961	0.627451	0.0837004	0.0176211	0.0264317	0.030837	0.0440529	0.0176211	0.0220264	0.0748899	0.123348	0.559471	1
ENSG00000154511	1.06558	0.32	0.0333333	0.00666667	0.0133333	0.00666667	0	0.0266667	0.0733333	0.133333	0.386667	0.198473	0.0381679	0.00763359	0.0152672	0	0.00763359	0.0381679	0.0229008	0.122137	0.549618	0
ENSG00000161980	2.46434	0.144262	0.00655738	0.0131148	0.00983607	0.0491803	0.00655738	0.0393443	0.0655738	0.0918033	0.57377	0.0958904	0	0.010274	0.00342466	0.010274	0.0239726	0.0171233	0.0650685	0.0924658	0.681507	0
ENSG00000241163	-1.28361	0	0	0.0361446	0.0120482	0.0481928	0.0240964	0.0481928	0.0120482	0.0361446	0.783133	0.0126582	0.0253165	0.0379747	0.0126582	0.0126582	0.0253165	0.0126582	0.0379747	0.0506329	0.772152	1
ENSG00000114861	-1.31266	0.759036	0.0361446	0	0.0240964	0.0240964	0.0120482	0.0240964	0.0120482	0	0.108434	0.787234	0.0212766	0.0212766	0.0425532	0.0425532	0	0	0	0	0.0851064	0
ENSG00000207153	-2.26684	0	0	0.00552486	0.0110497	0.0220994	0.0110497	0.0220994	0.0331492	0.104972	0.790055	0	0.0164835	0.00549451	0.010989	0.010989	0.0274725	0.0384615	0.043956	0.104396	0.741758	0
ENSG00000076706	-1.81391	0.110619	0.0575221	0.0663717	0.0884956	0.0973451	0.0575221	0.0619469	0.0973451	0.106195	0.256637	0.117073	0.0585366	0.0341463	0.117073	0.102439	0.0731707	0.0487805	0.0634146	0.102439	0.282927	0
ENSG00000122643	0.917874	0.245283	0.00943396	0.0188679	0.0188679	0.0188679	0	0	0.0566038	0.103774	0.528302	0.254545	0.00909091	0.0181818	0.00909091	0.0363636	0.00909091	0.0363636	0	0.0272727	0.6	0
ENSG00000196369	0.214956	0.615385	0.153846	0	0	0	0.0769231	0.0769231	0	0.0769231	0	0.545455	0.0909091	0	0.0909091	0.0909091	0	0	0.0909091	0.0909091	0	1
ENSG00000149782	-2.64353	0.343949	0.0382166	0.00636943	0.00636943	0.0127389	0.0127389	0.00636943	0.0254777	0.0764331	0.471338	0.29771	0	0.00763359	0.00763359	0.0305344	0.0229008	0.0229008	0.0458015	0.0916031	0.473282	1
ENSG00000111328	-0.843646	0.363934	0.0393443	0.0196721	0.00655738	0.00655738	0.00983607	0	0.0229508	0.042623	0.488525	0.262712	0.0127119	0	0.00847458	0	0.00847458	0.00423729	0.0127119	0.0338983	0.65678	1
ENSG00000268659	5.23554	0	0	0	0	0	0.0113636	0.0113636	0.102273	0.147727	0.727273	0	0	0	0	0	0	0	0.0337079	0.0337079	0.932584	1
ENSG00000212443	1.05253	0	0	0	0	0.0111111	0	0	0.0444444	0.0944444	0.85	0	0	0	0	0.00561798	0	0	0.0393258	0.0561798	0.898876	0
ENSG00000153208	-4.32242	0.420118	0.0650888	0.0414201	0.0295858	0.0473373	0.0295858	0.0177515	0.0177515	0.0295858	0.301775	0.354545	0.0727273	0.0272727	0.0363636	0.0454545	0.00909091	0	0.0272727	0.0818182	0.345455	1
ENSG00000167600	-3.03982	0.271967	0.0794979	0.0125523	0.0209205	0.0125523	0.0167364	0.0334728	0.0376569	0.0669456	0.447699	0.105882	0.0411765	0.0235294	0.0235294	0.0117647	0.00588235	0.0294118	0.0588235	0.0941176	0.605882	1
ENSG00000169136	-1.5001	0.0860215	0.016129	0.016129	0.0107527	0.0698925	0.0215054	0.0591398	0.0752688	0.193548	0.451613	0.0847458	0.0282486	0.0225989	0.0169492	0.0451977	0.039548	0.0451977	0.0508475	0.124294	0.542373	1
ENSG00000215158	0.781657	0.33871	0.274194	0.0483871	0.0967742	0.0483871	0.016129	0	0.016129	0	0.16129	0.107143	0.0714286	0.0357143	0.107143	0	0.0357143	0.0357143	0.107143	0.0714286	0.428571	0
ENSG00000151773	-0.953277	0.387931	0.00862069	0.00862069	0.0258621	0.0258621	0.0344828	0.0258621	0.0775862	0.0689655	0.336207	0.26087	0.0108696	0.0108696	0.076087	0	0.0434783	0.0217391	0.0978261	0.076087	0.402174	0
ENSG00000258525	-0.0166756	0	0	0	0	0	0	0.0140845	0.0140845	0.056338	0.915493	0	0	0	0	0	0	0.028169	0	0.028169	0.943662	0
ENSG00000201602	0.958427	0	0	0	0.0243902	0.0243902	0	0.0121951	0.0609756	0.0487805	0.829268	0	0	0	0	0	0.0116279	0.0116279	0.0232558	0.151163	0.802326	0
ENSG00000156265	-4.62742	0.00540541	0.12973	0.151351	0.221622	0.135135	0.0486486	0.0216216	0.0378378	0.0594595	0.189189	0.0419162	0.0419162	0.137725	0.233533	0.233533	0.0598802	0.0239521	0.00598802	0.0419162	0.179641	0
ENSG00000170955	-3.80506	0.326797	0.147059	0.101307	0.0816993	0.00326797	0.00980392	0.0196078	0.0261438	0.0424837	0.24183	0.251082	0.168831	0.0822511	0.047619	0.021645	0.004329	0.021645	0.04329	0.0562771	0.30303	1
ENSG00000130787	0.446683	0.197183	0.0704225	0.00704225	0	0.00704225	0	0.00704225	0.0352113	0.0915493	0.584507	0.218978	0.00729927	0.0145985	0	0.00729927	0	0.0145985	0	0.0583942	0.678832	0
ENSG00000280411	12.2825	0.0588235	0	0.0294118	0	0.0294118	0.0588235	0.0588235	0.117647	0.0882353	0.558824	0.06	0.1	0.02	0.04	0	0	0.08	0.16	0.08	0.46	0
ENSG00000251149	-2.12264	0	0	0	0	0	0	0.0217391	0.0434783	0.0217391	0.913043	0	0	0.0222222	0	0	0	0.0444444	0.0444444	0.111111	0.777778	0
ENSG00000129657	-0.471253	0.132911	0.0696203	0.0632911	0.0506329	0.0126582	0.0253165	0.056962	0.056962	0.0696203	0.462025	0.126667	0.0533333	0.0133333	0.0333333	0.06	0.04	0.06	0.0466667	0.133333	0.433333	1
ENSG00000123358	-1.29501	0.22449	0.0544218	0.108844	0.0544218	0.0612245	0.047619	0.0612245	0.0544218	0.047619	0.285714	0.19084	0.0687023	0.0916031	0.0916031	0.0534351	0.0610687	0.0305344	0.0687023	0.0305344	0.312977	1
ENSG00000270141	-0.218349	0.175325	0.025974	0.00649351	0.038961	0.025974	0	0.012987	0.0584416	0.0519481	0.603896	0.100719	0	0.0215827	0.0359712	0.0215827	0.0503597	0.0215827	0.0143885	0.0647482	0.669065	0
ENSG00000151575	0.782037	0.5625	0.0625	0.015625	0.046875	0.109375	0	0	0.03125	0.015625	0.15625	0.387755	0.0612245	0.0612245	0	0.122449	0.0204082	0.0204082	0.0204082	0.0612245	0.244898	0
ENSG00000188958	1.16794	0.210526	0.0315789	0.0105263	0.0105263	0.0526316	0.0421053	0.0526316	0.136842	0.115789	0.336842	0.126437	0.0229885	0.0229885	0.0344828	0.0574713	0.0344828	0.0344828	0.0804598	0.0804598	0.505747	0
ENSG00000162241	-2.11207	0.230415	0.0645161	0.00921659	0.0138249	0.0322581	0.0230415	0.0138249	0.0552995	0.0552995	0.502304	0.130682	0.0284091	0.0284091	0.0170455	0.0227273	0.0284091	0.0340909	0.0681818	0.0909091	0.551136	0
ENSG00000165071	-13.966	0.0333333	0.0333333	0	0.05	0.0333333	0	0.0166667	0.05	0.2	0.583333	0	0.037037	0.037037	0.111111	0.0925926	0.037037	0.037037	0.0185185	0.0740741	0.555556	1
ENSG00000243238	3.03508	0.0175439	0	0	0	0.0526316	0.0350877	0.0175439	0.0701754	0.0701754	0.736842	0.0166667	0.0333333	0	0.0166667	0	0.0166667	0.0166667	0.0666667	0.133333	0.7	0
ENSG00000241399	-7.52114	0.35	0.07	0.05	0.05	0.04	0.03	0.03	0.02	0.1	0.26	0.373134	0.104478	0.0447761	0.0447761	0.0298507	0.0447761	0	0.0447761	0.0746269	0.238806	1
ENSG00000257924	22.0264	0	0.0294118	0.0588235	0.0588235	0.0294118	0.0882353	0	0.176471	0.0882353	0.470588	0	0.0222222	0	0.0222222	0	0.0222222	0.0222222	0	0.0444444	0.866667	0
ENSG00000069493	8.17021	0.0135135	0	0	0	0.0135135	0	0.0405405	0.0405405	0.108108	0.783784	0	0	0	0.0126582	0.0379747	0	0.0253165	0	0.113924	0.810127	0
ENSG00000211665	5.77028	0.0416667	0.0625	0.0416667	0.03125	0.03125	0.0625	0.0520833	0.0625	0.15625	0.458333	0.0306122	0.0306122	0.0306122	0.0306122	0.0510204	0.0102041	0.0510204	0.0612245	0.214286	0.489796	0
ENSG00000271644	-1.68756	0	0	0.0116279	0	0	0	0	0.0348837	0.0697674	0.883721	0.0121951	0	0	0	0.0243902	0.0121951	0.0243902	0.0487805	0.0243902	0.853659	1
ENSG00000247982	15.8067	0.0526316	0.0789474	0.0789474	0.0789474	0.0789474	0.0701754	0.0789474	0.0526316	0.0526316	0.377193	0.0451128	0.037594	0.037594	0.0225564	0.0451128	0.0451128	0.0902256	0.0827068	0.12782	0.466165	0
ENSG00000163568	2.43097	0	0	0	0	0.0208333	0.0416667	0.0625	0.0625	0.145833	0.666667	0	0	0	0	0	0.0222222	0.0444444	0.0888889	0.0444444	0.8	0
ENSG00000107745	-2.06594	0.0473934	0.014218	0.00473934	0.00947867	0.0189573	0.00947867	0.00473934	0.00947867	0.0805687	0.800948	0.0251256	0.00502513	0.0100503	0.00502513	0.0201005	0.00502513	0.0100503	0.0301508	0.0854271	0.80402	1
ENSG00000270872	-0.335091	0.28	0.12	0	0.08	0.04	0	0.08	0.04	0	0.36	0.37931	0.103448	0.0344828	0.0344828	0.0689655	0	0	0	0.0689655	0.310345	1
ENSG00000107736	-1.9398	0.537415	0.0748299	0.0306122	0.037415	0.0136054	0.0102041	0.0170068	0.0102041	0.0544218	0.214286	0.422886	0.0696517	0.0248756	0.0149254	0.0199005	0.0199005	0.0199005	0.0547264	0.0298507	0.323383	1
ENSG00000167641	5.76044	0.291793	0.0486322	0.0486322	0.0395137	0.0212766	0.0303951	0.0182371	0.0607903	0.0790274	0.361702	0.208333	0.0576923	0.0224359	0.0192308	0.0224359	0.0192308	0.0320513	0.0224359	0.141026	0.455128	0
ENSG00000238311	-0.0507152	0	0	0	0	0	0	0	0.025	0.05	0.925	0	0	0	0	0	0	0	0	0	1	0
ENSG00000228261	-29.0569	0.0621118	0.0496894	0.0248447	0.0496894	0.0124224	0.068323	0.0496894	0.10559	0.136646	0.440994	0.2	0.0521739	0.0521739	0.0434783	0.0782609	0.0869565	0.0173913	0.0782609	0.0608696	0.330435	1
ENSG00000278773	-1.1012	0.307692	0.0673077	0	0.0288462	0.00961538	0	0.0288462	0.0673077	0.0865385	0.403846	0.168831	0.025974	0	0.025974	0.012987	0.012987	0.025974	0.025974	0.0909091	0.61039	1
ENSG00000128815	14.1635	0.212389	0.0619469	0.0265487	0.0442478	0.0265487	0.0530973	0.0265487	0.0176991	0.123894	0.40708	0.103448	0.0344828	0.0172414	0.00862069	0.00862069	0.0172414	0.00862069	0.0431034	0.0431034	0.715517	0
ENSG00000186074	-9.58017	0.0650888	0.0887574	0.0177515	0.0532544	0.0295858	0.0295858	0.0532544	0.0710059	0.118343	0.473373	0.0827068	0.0225564	0.0451128	0.0300752	0.0451128	0.037594	0.0451128	0.0601504	0.112782	0.518797	1
ENSG00000138119	-1.94587	0.0687023	0.0152672	0.00763359	0.0458015	0.0458015	0.0305344	0.0610687	0.0839695	0.183206	0.458015	0.0325203	0.0325203	0.0243902	0.0325203	0.0487805	0.0243902	0.0569106	0.0487805	0.113821	0.585366	1
ENSG00000211677	15.8679	0.00952381	0.0190476	0.047619	0.0190476	0.0857143	0.047619	0.0666667	0.114286	0.161905	0.428571	0	0.00925926	0.00925926	0.00925926	0.0185185	0.0185185	0.037037	0.00925926	0.12963	0.759259	0
ENSG00000143933	-0.494577	0.407895	0.0921053	0.0526316	0.0263158	0.0263158	0	0	0	0.0131579	0.381579	0.333333	0.0606061	0.0606061	0.0606061	0.0606061	0.0151515	0	0.0151515	0.0151515	0.378788	1
ENSG00000125648	-1.96763	0.179641	0.0778443	0.0449102	0.0299401	0.0179641	0.011976	0.0359281	0.0508982	0.131737	0.419162	0.186885	0.0885246	0.0229508	0.0163934	0.0196721	0.00983607	0.0295082	0.0622951	0.0819672	0.481967	0
ENSG00000257698	-6.38474	0.0972222	0.0138889	0.0416667	0	0	0.0416667	0.0138889	0.0138889	0.0416667	0.736111	0.0333333	0.05	0	0	0.05	0	0	0.0333333	0.1	0.733333	0
ENSG00000211659	10.2871	0.0449438	0.0449438	0	0.0224719	0.0337079	0.011236	0.0786517	0.101124	0.157303	0.505618	0.0333333	0	0.0333333	0.0111111	0.0222222	0.0111111	0.0222222	0.0666667	0.188889	0.611111	0
ENSG00000164733	-2.35901	0.135593	0.0271186	0.00677966	0.0135593	0	0.0101695	0.0305085	0.0576271	0.118644	0.6	0.0849421	0.00772201	0.003861	0.011583	0.011583	0.023166	0.03861	0.046332	0.146718	0.625483	1
ENSG00000108175	-0.110119	0.770115	0.114943	0.0344828	0.00574713	0.0172414	0	0.0172414	0.0114943	0.00574713	0.0229885	0.673267	0.0990099	0.019802	0.039604	0.049505	0.00990099	0.019802	0.019802	0.019802	0.049505	1
ENSG00000169385	-14.1021	0.010101	0.020202	0.030303	0.010101	0.010101	0	0.040404	0.0909091	0.111111	0.676768	0.0533333	0.0266667	0.0133333	0.0133333	0.04	0.0266667	0	0.12	0.0933333	0.613333	1
ENSG00000112419	-2.38455	0.221591	0.0340909	0.0170455	0.0170455	0.0340909	0.0454545	0.0227273	0.0454545	0.0681818	0.494318	0.113333	0.0466667	0.0133333	0.02	0.06	0.0533333	0.0866667	0.0666667	0.08	0.46	1
ENSG00000109674	-7.91228	0.180723	0.0361446	0.0120482	0.0361446	0.0361446	0.0120482	0.0240964	0.0120482	0.060241	0.590361	0.142857	0.0952381	0.031746	0	0.047619	0	0.047619	0.031746	0.0952381	0.507937	1
ENSG00000257496	8.98936	0.0434783	0.108696	0.0217391	0.0869565	0.0869565	0.0217391	0.108696	0.0217391	0.0217391	0.478261	0.0196078	0.0196078	0.0392157	0	0.0588235	0.0196078	0.0784314	0.117647	0.0980392	0.54902	0
ENSG00000251988	-1.72602	0	0	0	0	0.0151515	0.00757576	0.00757576	0.00757576	0.0454545	0.916667	0	0.00746269	0	0.00746269	0.0149254	0	0.0223881	0.0447761	0.0746269	0.828358	1
ENSG00000117090	16.0421	0.0615385	0.0153846	0.0153846	0.0153846	0.138462	0.123077	0.0615385	0.184615	0.107692	0.276923	0.057971	0.0144928	0	0.0144928	0.0289855	0	0.057971	0.0289855	0.101449	0.695652	0
ENSG00000211978	43.6149	0.184615	0.107692	0.0153846	0.0769231	0.0461538	0.0461538	0.0153846	0.0769231	0.0307692	0.4	0	0.0222222	0	0.0111111	0.0111111	0.0333333	0.0444444	0.0888889	0.155556	0.633333	0
ENSG00000239264	-0.56043	0.297753	0.0337079	0.0224719	0.0168539	0.0337079	0.00561798	0.0168539	0.0168539	0.0730337	0.483146	0.259494	0.0379747	0.00632911	0	0.0189873	0	0.0316456	0.0189873	0.056962	0.56962	0
ENSG00000115415	0.492532	0.185185	0.0123457	0.0123457	0.0123457	0.0246914	0	0.0493827	0.037037	0.123457	0.54321	0.1375	0.025	0.0125	0.0125	0.025	0.0125	0.0375	0.025	0.1	0.6125	1
ENSG00000275645	1.15078	0.233607	0.0983607	0.0532787	0.0409836	0.0122951	0.0163934	0.0368852	0.0614754	0.102459	0.344262	0.271605	0.0534979	0.0246914	0.0329218	0.0164609	0.037037	0.0329218	0.0534979	0.144033	0.333333	0
ENSG00000163092	1.84462	0	0	0	0	0.0172414	0	0.0517241	0.155172	0.137931	0.637931	0	0	0	0	0	0.0175439	0	0.0701754	0.140351	0.77193	0
ENSG00000014257	-9.73245	0.0138889	0.0694444	0.0277778	0	0.0416667	0	0.0416667	0.0694444	0.0972222	0.638889	0	0	0	0.0535714	0.0357143	0.0535714	0.0535714	0.0535714	0.0714286	0.678571	1
ENSG00000049860	-1.1781	0.609929	0.035461	0.035461	0.0070922	0.0141844	0	0.0141844	0	0.035461	0.248227	0.418605	0.0348837	0.0232558	0.0116279	0.0348837	0.0232558	0.0465116	0.0232558	0.0465116	0.337209	1
ENSG00000184557	1.93565	0.276527	0.0418006	0.0160772	0.0353698	0.0578778	0.0385852	0.0707395	0.0771704	0.115756	0.270096	0.230496	0.0106383	0.0106383	0.0141844	0.0390071	0.0602837	0.0319149	0.0851064	0.0851064	0.432624	1
ENSG00000133574	-10.9667	0.0131579	0.0526316	0.0263158	0.0263158	0.0263158	0.0263158	0.0263158	0.0789474	0.0921053	0.631579	0.0597015	0.0298507	0.0149254	0.0447761	0.0597015	0.0447761	0.0298507	0.0746269	0.0895522	0.552239	1
ENSG00000131730	-7.95265	0.0617978	0.11236	0.0842697	0.0505618	0.0168539	0.0280899	0	0.0224719	0.106742	0.516854	0.180723	0.060241	0.0421687	0.0180723	0.0120482	0	0.0120482	0.0421687	0.114458	0.518072	0
ENSG00000162739	26.3827	0.261905	0.047619	0.0714286	0.047619	0.047619	0.0238095	0.0238095	0.0238095	0.0714286	0.380952	0	0.0740741	0.0555556	0.037037	0.111111	0.0185185	0.0740741	0.0925926	0.166667	0.37037	0
ENSG00000246582	3.47205	0.179211	0.0215054	0.00716846	0.0179211	0.0215054	0.0250896	0.0430108	0.103943	0.121864	0.458781	0.109848	0.0189394	0.00757576	0	0.0113636	0.0151515	0.030303	0.0606061	0.0909091	0.655303	0
ENSG00000178814	1.18755	0	0.00946372	0.00946372	0.0126183	0.022082	0.00946372	0.0252366	0.0504732	0.123028	0.73817	0.00961538	0	0.00961538	0.0128205	0.00320513	0.00961538	0.0128205	0.0320513	0.147436	0.762821	1
ENSG00000166783	5.39358	0.109756	0.0121951	0.0365854	0.0487805	0.109756	0.0487805	0.134146	0.158537	0.097561	0.243902	0.111111	0.0111111	0	0.0111111	0.0555556	0.0333333	0.0666667	0.0444444	0.133333	0.533333	0
ENSG00000273866	-0.0590097	0.0305677	0.0436681	0.0218341	0.0262009	0.0480349	0.0218341	0.0393013	0.0655022	0.131004	0.572052	0.0454545	0.00909091	0.0181818	0.0181818	0.0409091	0.0318182	0.0227273	0.0636364	0.140909	0.609091	1
ENSG00000227212	-0.753045	0	0	0.0149254	0.0223881	0.0149254	0.00746269	0.0149254	0.0149254	0.0597015	0.850746	0	0	0.015748	0.015748	0.023622	0.023622	0.00787402	0.023622	0.11811	0.771654	0
ENSG00000148516	0.0901948	0.70297	0.00990099	0	0.00990099	0.00990099	0	0	0.029703	0.019802	0.217822	0.651163	0.0116279	0	0	0.0116279	0	0.0116279	0	0.0813953	0.232558	0
ENSG00000168509	-4.94743	0.252941	0.0470588	0.0470588	0.0294118	0.0352941	0.0117647	0.0235294	0.0352941	0.0411765	0.476471	0.260563	0.0633803	0.0422535	0.0140845	0.028169	0	0.0352113	0.0704225	0.0633803	0.422535	0
ENSG00000196268	-0.602861	0.0981595	0.00613497	0	0	0.00613497	0	0.00613497	0.0184049	0.0674847	0.797546	0.0519481	0	0	0	0.00649351	0	0.00649351	0.025974	0.11039	0.798701	0
ENSG00000226822	-10.0204	0	0.0273973	0	0.0410959	0.0547945	0.0136986	0.0410959	0.0410959	0.123288	0.657534	0.0149254	0.0597015	0	0.0746269	0.0597015	0.0149254	0.0298507	0.0298507	0.104478	0.61194	1
ENSG00000116157	0.234375	0.266234	0.0454545	0.025974	0.0194805	0.038961	0.012987	0.0649351	0.0519481	0.0974026	0.376623	0.268456	0.0604027	0.0268456	0	0.00671141	0.0268456	0.0134228	0.0469799	0.0872483	0.463087	0
ENSG00000137878	-2.05732	0.238994	0.0943396	0.0314465	0.0314465	0.0377358	0	0.0377358	0.0251572	0.0440252	0.459119	0.207407	0.0518519	0.037037	0.0444444	0.00740741	0.0296296	0.0222222	0.037037	0.0666667	0.496296	0
ENSG00000282885	-0.374874	0.201439	0	0.00719424	0.0143885	0.00719424	0.0143885	0.0143885	0.0215827	0.0503597	0.669065	0.126984	0.015873	0.00793651	0.00793651	0.00793651	0.00793651	0.015873	0.00793651	0.0555556	0.746032	0
ENSG00000207088	1.47337	0.109375	0.0078125	0	0	0.015625	0.0078125	0.0078125	0.03125	0.101562	0.71875	0.0555556	0.00793651	0	0	0.015873	0	0.015873	0.031746	0.126984	0.746032	0
ENSG00000265102	4.52419	0	0	0	0	0.0222222	0	0	0	0.0666667	0.911111	0	0	0	0	0	0	0	0	0.119048	0.880952	0
ENSG00000112232	-0.135858	0.575342	0.0273973	0.0136986	0	0.0136986	0.0273973	0.0273973	0.0273973	0.0136986	0.273973	0.36	0.06	0	0.02	0.04	0	0	0.04	0.1	0.38	0
ENSG00000101605	7.27905	0	0	0	0.0108696	0.0652174	0.0217391	0	0.0326087	0.173913	0.695652	0	0	0.0103093	0	0	0.0103093	0.0309278	0.0309278	0.0721649	0.845361	0
ENSG00000173369	-2.46133	0	0.011976	0.00598802	0.011976	0.0299401	0.011976	0.0419162	0.113772	0.173653	0.598802	0.00609756	0.00609756	0.0182927	0.0243902	0.0365854	0.0182927	0.054878	0.097561	0.189024	0.54878	1
ENSG00000201998	-0.0843215	0	0	0	0	0.00763359	0	0.00763359	0.0152672	0.0534351	0.916031	0	0	0	0	0.00775194	0	0.0310078	0.00775194	0.0387597	0.914729	0
ENSG00000059804	2.56786	0.0104167	0.0208333	0.03125	0.046875	0.0625	0.0260417	0.0572917	0.0364583	0.0729167	0.635417	0.00520833	0	0.015625	0.0104167	0.03125	0.015625	0.0208333	0.046875	0.109375	0.744792	1
ENSG00000233806	10.1461	0.186667	0.0533333	0.106667	0.0333333	0.0666667	0.02	0.00666667	0.0533333	0.133333	0.34	0.158824	0.0411765	0.0294118	0.0176471	0.0411765	0.0411765	0.0588235	0.0529412	0.111765	0.447059	0
ENSG00000168769	-4.65029	0.351648	0.010989	0.010989	0	0.010989	0	0.032967	0.010989	0.043956	0.527473	0.26087	0.0144928	0.0434783	0.0434783	0.0289855	0.101449	0.0869565	0.130435	0.057971	0.231884	1
ENSG00000134575	-1.0708	0.0880503	0	0	0.00628931	0.0188679	0	0.0125786	0.0440252	0.0503145	0.779874	0.0460526	0	0.0131579	0	0.0131579	0.00657895	0.0131579	0.0131579	0.0592105	0.835526	1
ENSG00000120306	-2.27994	0.267516	0.0382166	0.00636943	0	0.00636943	0.00636943	0.0127389	0.0382166	0.0382166	0.585987	0.184	0	0.008	0.008	0.008	0.016	0.008	0.048	0.064	0.656	1
ENSG00000261449	-0.468353	0.276243	0.0165746	0	0.0220994	0.038674	0.0220994	0.038674	0.0497238	0.0773481	0.458564	0.2	0.0375	0.025	0.0125	0.025	0.0125	0.00625	0.04375	0.08125	0.55625	0
ENSG00000161544	-1.7791	0.0251572	0.0188679	0.0691824	0.0251572	0.0314465	0.0377358	0.0251572	0.0943396	0.100629	0.572327	0.0434783	0	0.0217391	0.0144928	0.0289855	0.0217391	0.0434783	0.0797101	0.166667	0.57971	0
ENSG00000198131	-0.723497	0.178404	0.0469484	0.0140845	0.0234742	0.0140845	0.00938967	0.0328638	0.0187793	0.0375587	0.624413	0.174129	0.039801	0.00995025	0.00497512	0.0149254	0	0.0447761	0.0248756	0.039801	0.646766	0
ENSG00000141401	-6.32501	0.266904	0.0213523	0.0355872	0.024911	0.0391459	0.0213523	0.0106762	0.0498221	0.0676157	0.462633	0.204545	0.0545455	0.0272727	0.0409091	0.0636364	0.0318182	0.0318182	0.0454545	0.0772727	0.422727	1
ENSG00000224579	-14.9522	0.0542373	0.0677966	0.0271186	0.0474576	0.0474576	0.0338983	0.0677966	0.0847458	0.145763	0.423729	0.121457	0.0364372	0.0364372	0.0242915	0.0242915	0.0445344	0.0688259	0.117409	0.149798	0.376518	1
ENSG00000174738	-0.0111651	0.284314	0.0147059	0.00490196	0.00980392	0.00980392	0.00490196	0.00490196	0.0196078	0.0539216	0.593137	0.220513	0.0205128	0.0205128	0.0153846	0.00512821	0.0102564	0.00512821	0.0102564	0.0358974	0.65641	0
ENSG00000265474	1.76297	0.144578	0.0421687	0.0060241	0.0180723	0.0120482	0.0240964	0.0120482	0.0903614	0.192771	0.457831	0.114458	0.0481928	0.0301205	0.0060241	0.0180723	0.0240964	0.0240964	0.0481928	0.13253	0.554217	0
ENSG00000105352	-2.65785	0.05	0.01	0	0.04	0.03	0.1	0.09	0.09	0.19	0.4	0.0392157	0.0196078	0.0196078	0.0196078	0.0588235	0.0588235	0.107843	0.0686275	0.117647	0.490196	1
ENSG00000232533	-6.1868	0.265896	0.109827	0.0520231	0.017341	0.0462428	0.00578035	0.0289017	0.0462428	0.0578035	0.369942	0.241935	0.0887097	0.0564516	0.0403226	0.0725806	0.0645161	0.0483871	0.0806452	0.0645161	0.241935	1
ENSG00000182327	-0.77085	0.264535	0.145349	0.0843023	0.0610465	0.0494186	0.0494186	0.0436047	0.0581395	0.0901163	0.15407	0.254072	0.13355	0.0716612	0.0521173	0.0521173	0.0488599	0.0488599	0.0260586	0.0944625	0.218241	1
ENSG00000278828	-0.0117422	0.4625	0.05	0.0125	0	0.025	0.0125	0.0125	0.025	0.0375	0.3625	0.494253	0.0574713	0.0114943	0	0.0114943	0.0229885	0.0114943	0.0229885	0.0574713	0.310345	0
ENSG00000132694	-2.89433	0.405797	0.0434783	0.0144928	0.0217391	0.0289855	0.0144928	0.0507246	0.0652174	0.0507246	0.304348	0.300971	0.0776699	0.0194175	0.0873786	0.038835	0.0194175	0	0.0194175	0.0679612	0.368932	1
ENSG00000277369	-2.57944	0.232804	0.031746	0.021164	0.015873	0.031746	0.010582	0.037037	0.042328	0.111111	0.465608	0.248555	0.0346821	0	0.0231214	0.017341	0.017341	0.0346821	0.0404624	0.109827	0.473988	1
ENSG00000225920	0.240703	0	0	0	0	0	0	0.030303	0.030303	0.0151515	0.924242	0	0	0	0	0.0149254	0.0149254	0	0	0	0.970149	0
ENSG00000184470	0.947782	0.275229	0.0275229	0.0366972	0.0275229	0.0229358	0.0137615	0.0321101	0.0779817	0.0917431	0.394495	0.134831	0.0337079	0.011236	0.011236	0.0337079	0.0168539	0.0280899	0.0842697	0.11236	0.533708	1
ENSG00000181896	6.32262	0.0872483	0.0201342	0.0201342	0.0234899	0.0503356	0.0402685	0.0436242	0.0805369	0.134228	0.5	0.0542373	0.00677966	0.00338983	0.0305085	0.0305085	0	0.0271186	0.0305085	0.0779661	0.738983	0
ENSG00000153993	-2.78341	0.60119	0.0654762	0.0238095	0.0119048	0.0238095	0.0297619	0.0238095	0.0297619	0.0119048	0.178571	0.291667	0.0833333	0	0.0138889	0.0416667	0.0277778	0.0138889	0.0833333	0.0277778	0.416667	0
ENSG00000134463	-4.47936	0.266476	0.0916905	0.017192	0.0286533	0.0229226	0.0229226	0.0200573	0.025788	0.034384	0.469914	0.25	0.04	0.0133333	0.0333333	0.0133333	0.03	0.0166667	0.04	0.0466667	0.516667	1
ENSG00000259429	0.378594	0	0.0588235	0.0294118	0	0.0294118	0	0.117647	0	0.0588235	0.705882	0	0	0	0.0555556	0.111111	0.0277778	0.0277778	0	0.0833333	0.694444	0
ENSG00000272666	-13.5768	0.13879	0.0533808	0.0498221	0.0462633	0.0498221	0.0427046	0.0960854	0.106762	0.0925267	0.323843	0.214286	0.09375	0.0491071	0.0401786	0.0357143	0.0223214	0.0580357	0.0446429	0.0803571	0.361607	1
ENSG00000085871	-0.435462	0.155556	0.0518519	0.0296296	0.0296296	0.0296296	0.00740741	0.00740741	0.0296296	0.0518519	0.607407	0.0625	0	0.00892857	0.00892857	0.00892857	0.00892857	0.00892857	0	0.0892857	0.803571	1
ENSG00000275126	-0.175558	0.189076	0.0378151	0	0.00840336	0.0210084	0.0462185	0.0588235	0.0378151	0.0798319	0.521008	0.137615	0.00917431	0.0275229	0.0275229	0.0229358	0.00917431	0.0366972	0.0412844	0.105505	0.582569	0
ENSG00000154898	-0.107413	0.0784884	0.0348837	0.0232558	0.0261628	0.0436047	0.0203488	0.0290698	0.0290698	0.0901163	0.625	0.0926966	0.0224719	0.0280899	0.0308989	0.0421348	0.011236	0.0196629	0.0308989	0.0758427	0.646067	1
ENSG00000197119	-3.88892	0.463115	0.0737705	0.0491803	0.00819672	0.0368852	0.0245902	0.0245902	0.0409836	0.0368852	0.241803	0.483333	0.0277778	0.0333333	0.0555556	0.0166667	0.0222222	0.0222222	0.05	0.0777778	0.211111	1
ENSG00000167566	-2.76107	0.133333	0.0666667	0.0380952	0.047619	0.0190476	0	0	0.0666667	0.104762	0.52381	0.193548	0.0322581	0.0215054	0.0215054	0.0322581	0	0.0537634	0.0322581	0.0860215	0.526882	1
ENSG00000239521	-0.369576	0.148718	0.0307692	0.0102564	0.025641	0.0102564	0	0.0205128	0.0410256	0.0717949	0.641026	0.176166	0.0310881	0	0.00518135	0.0207254	0.0103627	0.015544	0.0362694	0.139896	0.564767	0
ENSG00000069188	-1.69224	0.662162	0.0540541	0.0324324	0.0162162	0.0216216	0.0189189	0.0189189	0.0216216	0.0378378	0.116216	0.493023	0.027907	0.0372093	0.0325581	0.0511628	0.0465116	0.0372093	0.0465116	0.0883721	0.139535	0
ENSG00000199785	0.402667	0.294737	0.0473684	0.0473684	0.0210526	0.0473684	0.0210526	0.0263158	0.0473684	0.142105	0.305263	0.286486	0.0486486	0.0540541	0.0216216	0.0162162	0.027027	0.0216216	0.0324324	0.102703	0.389189	0
ENSG00000124762	-0.228256	0.273684	0.0157895	0.0210526	0.0210526	0.0421053	0.0368421	0.0157895	0.0315789	0.0578947	0.484211	0.189349	0.0118343	0.0118343	0.0295858	0.0591716	0.035503	0.0236686	0.035503	0.0769231	0.526627	1
ENSG00000166352	-0.33576	0.362069	0.0172414	0.0172414	0.0517241	0.0689655	0.0172414	0.0172414	0.103448	0.0517241	0.293103	0.111111	0	0	0.0277778	0.0277778	0	0.0555556	0.0555556	0.111111	0.611111	1
ENSG00000138764	1.72961	0.416667	0	0.0357143	0.0714286	0.0952381	0.0119048	0.0833333	0.047619	0.0238095	0.214286	0.337662	0.025974	0.025974	0.012987	0.0649351	0.025974	0.025974	0.038961	0.0519481	0.38961	0
ENSG00000106537	1.48587	0.368421	0.0947368	0.0210526	0	0.0315789	0.0210526	0	0.0105263	0.0421053	0.410526	0.37	0.07	0.01	0	0.02	0.03	0.01	0.03	0.02	0.44	0
ENSG00000116337	-15.003	0.0246914	0.0246914	0.0246914	0.0246914	0.0123457	0.0246914	0.0246914	0.0617284	0.0864198	0.691358	0.0454545	0.0151515	0.030303	0.0151515	0.0151515	0	0.0151515	0.0454545	0.0454545	0.772727	1
ENSG00000049245	-3.71197	0.242424	0.030303	0	0	0	0	0	0.00606061	0.0484848	0.672727	0.225166	0.0198675	0.013245	0.013245	0.0264901	0.013245	0.00662252	0.0198675	0.0529801	0.609272	1
ENSG00000114446	-2.1261	0.261538	0.0615385	0	0.0307692	0.0769231	0.0153846	0.0307692	0.0461538	0.0153846	0.461538	0.156863	0.0196078	0.0588235	0.0392157	0.0392157	0.0392157	0.0196078	0.0588235	0.0784314	0.490196	0
ENSG00000231535	-14.37	0.0819672	0.0327869	0	0	0.114754	0.0163934	0.0163934	0.0327869	0.0655738	0.639344	0.130435	0.108696	0.0434783	0.0434783	0	0.0217391	0.0652174	0.0652174	0.0652174	0.456522	1
ENSG00000070540	-4.84848	0.175439	0.00877193	0.0175439	0.0877193	0.0350877	0.0350877	0.0789474	0.0614035	0.0964912	0.403509	0.113402	0.0824742	0.0721649	0.0618557	0.0412371	0.0515464	0.0721649	0.0412371	0.0927835	0.371134	1
ENSG00000148737	-0.744407	0.548872	0.0827068	0.0075188	0.0075188	0.0150376	0	0.0075188	0.0075188	0.0526316	0.270677	0.360465	0.0348837	0.0232558	0.0465116	0.0232558	0	0	0.0116279	0.0348837	0.465116	1
ENSG00000085733	-1.22015	0.254386	0.0307018	0.0219298	0.0394737	0.0394737	0.0570175	0.0307018	0.0745614	0.0964912	0.355263	0.239437	0.0422535	0.0234742	0.0234742	0.0516432	0.0469484	0.0234742	0.0516432	0.0985915	0.399061	0
ENSG00000147443	8.44683	0.0788177	0.103448	0.0788177	0.0541872	0.0788177	0.0591133	0.0738916	0.1133	0.187192	0.172414	0.0618557	0.0463918	0.0412371	0.0412371	0.0463918	0.0257732	0.0463918	0.0927835	0.170103	0.427835	1
ENSG00000059377	-0.353609	0.352941	0.0504202	0.00840336	0.00840336	0.0252101	0.0252101	0.00840336	0.0504202	0.0336134	0.436975	0.333333	0.0350877	0	0.0350877	0.0175439	0.0263158	0.0175439	0.0175439	0.0877193	0.429825	1
ENSG00000164038	1.0699	0	0	0	0.0204082	0	0.0204082	0	0.0204082	0.0816327	0.857143	0	0	0	0	0	0.0188679	0.0188679	0.0188679	0.0754717	0.867925	0
ENSG00000250654	-4.80543	0.141104	0.0184049	0.00613497	0.00613497	0.0122699	0.00613497	0.00613497	0.0122699	0.0552147	0.736196	0.147059	0.0294118	0.00588235	0.00588235	0.0117647	0	0.0294118	0.0470588	0.194118	0.529412	0
ENSG00000176490	-2.5115	0.212828	0.058309	0.0437318	0.0466472	0.03207	0.0262391	0.058309	0.0758017	0.12828	0.317784	0.138182	0.0545455	0.0436364	0.0218182	0.0581818	0.04	0.0472727	0.0618182	0.130909	0.403636	0
ENSG00000251073	2.37333	0	0	0	0	0.0128205	0	0.0128205	0.0769231	0.0769231	0.820513	0	0	0	0	0	0	0	0.0128205	0.0512821	0.935897	1
ENSG00000164111	-0.652105	0.270677	0.037594	0.075188	0.0075188	0.0225564	0.0075188	0.0150376	0.0526316	0.0526316	0.458647	0.282258	0.0322581	0.00806452	0.0322581	0.016129	0	0.016129	0.0403226	0.0967742	0.475806	1
ENSG00000030419	-0.0794754	0.573333	0.0266667	0	0.0133333	0.08	0	0.04	0.0266667	0	0.24	0.392857	0.0357143	0.0178571	0.0178571	0.0535714	0.0178571	0.0357143	0.0535714	0.0535714	0.321429	0
ENSG00000226942	2.24842	0.0208333	0.015625	0.0104167	0.0416667	0.0416667	0.0208333	0.0520833	0.0572917	0.145833	0.59375	0.0052356	0.0314136	0.0157068	0.0418848	0.0418848	0.0157068	0.0366492	0.0575916	0.0890052	0.664921	0
ENSG00000091490	2.79232	0.274725	0.043956	0.0274725	0.032967	0.0384615	0.0164835	0.0659341	0.0879121	0.148352	0.263736	0.214286	0.0178571	0.0178571	0.0357143	0.0297619	0.0357143	0.00595238	0.0595238	0.0892857	0.494048	0
ENSG00000278558	-1.38838	0.260638	0.180851	0.0957447	0.0159574	0.0319149	0.0159574	0.0159574	0.037234	0.0319149	0.31383	0.295858	0.195266	0.0295858	0.0295858	0.0118343	0	0.00591716	0.00591716	0.0473373	0.378698	1
ENSG00000106868	-2.77648	0.214286	0.0238095	0.0178571	0.0119048	0.0178571	0.0535714	0.0297619	0.0357143	0.0535714	0.541667	0.187097	0.0129032	0.0193548	0.0322581	0.0580645	0.0516129	0.0580645	0.0258065	0.0193548	0.535484	1
ENSG00000252965	2.75499	0	0	0	0.00862069	0.00862069	0	0.00862069	0.0344828	0.0689655	0.87069	0	0	0	0	0.00877193	0	0.00877193	0.00877193	0.0526316	0.921053	1
ENSG00000070669	-1.0869	0.16	0.04	0	0.016	0.016	0.056	0.024	0.064	0.048	0.576	0.184	0.016	0.032	0.016	0.016	0.024	0.056	0.056	0.112	0.488	0
ENSG00000170266	-0.927559	0.245033	0.0662252	0.00662252	0.00662252	0.00662252	0.0198675	0.013245	0.013245	0.0463576	0.576159	0.203125	0.0234375	0.0078125	0.0234375	0.015625	0.0078125	0.03125	0.0546875	0.078125	0.554688	1
ENSG00000159231	-0.48307	0.219895	0.0104712	0.0209424	0.0209424	0.026178	0.026178	0.0314136	0.0732984	0.0628272	0.507853	0.166667	0.0287356	0.00574713	0.0114943	0.00574713	0.0287356	0.0172414	0.0632184	0.0977011	0.574713	0
ENSG00000155016	1.3322	0.354331	0.0393701	0.0787402	0.023622	0.015748	0.015748	0.0314961	0.0314961	0.023622	0.385827	0.278689	0.0655738	0.0819672	0.00819672	0.0163934	0	0.0163934	0.0409836	0.0737705	0.418033	0
ENSG00000267002	-0.820703	0.254054	0.0918919	0.0324324	0.027027	0.0162162	0.0162162	0.00540541	0.0216216	0.0432432	0.491892	0.165644	0.104294	0.0552147	0.0122699	0.0245399	0	0.00613497	0.0184049	0.159509	0.453988	0
ENSG00000263394	-1.59116	0.155556	0.0444444	0	0	0	0	0.0222222	0.111111	0.155556	0.511111	0.106383	0.0425532	0.0212766	0.0638298	0.0212766	0.0212766	0	0.0212766	0.234043	0.468085	0
ENSG00000188227	-2.13017	0.314286	0.04	0.0171429	0.00571429	0.0228571	0.00571429	0.00571429	0.0228571	0.0685714	0.497143	0.132812	0.0234375	0.0078125	0.015625	0.015625	0.0078125	0.0078125	0.0546875	0.125	0.609375	0
ENSG00000170113	-1.83097	0	0	0	0.00546448	0.0163934	0.010929	0.0218579	0.0546448	0.0874317	0.803279	0	0.00531915	0	0.0106383	0.0531915	0.00531915	0.0159574	0.0159574	0.0531915	0.840426	0
ENSG00000169116	-1.30653	0.427835	0.123711	0.0103093	0.0515464	0.0257732	0.0257732	0.0360825	0.0463918	0.0154639	0.237113	0.407895	0.0526316	0.0394737	0.0131579	0.0394737	0.0592105	0.0197368	0.0657895	0.0394737	0.263158	0
ENSG00000149582	-0.961822	0.248705	0.0259067	0.0310881	0.0362694	0.0103627	0.0103627	0.00518135	0.015544	0.0310881	0.585492	0.252747	0.021978	0.021978	0.010989	0.021978	0.00549451	0	0.0164835	0.0604396	0.587912	0
ENSG00000135838	1.27931	0.242718	0	0.0194175	0	0.0194175	0	0.0194175	0.038835	0.0582524	0.601942	0.173077	0	0.0192308	0.0384615	0.0192308	0	0.0288462	0.0288462	0.0865385	0.605769	1
ENSG00000187840	-0.91634	0.333333	0.0484848	0.0242424	0.0181818	0.0121212	0.00606061	0	0.0242424	0.0666667	0.466667	0.286765	0.0220588	0.00735294	0.00735294	0	0.00735294	0.0147059	0.0220588	0.0882353	0.544118	1
ENSG00000200855	-1.93824	0	0	0	0	0	0	0	0	0.078125	0.921875	0	0	0	0	0.015625	0	0.015625	0.015625	0.015625	0.9375	0
ENSG00000260517	0.428841	0.0026738	0	0	0.0106952	0.0294118	0.0106952	0.0294118	0.0294118	0.0802139	0.807487	0.00273224	0	0	0.00819672	0.0191257	0.0136612	0.00819672	0.0382514	0.079235	0.830601	1
ENSG00000186594	-0.655677	0.259669	0.0994475	0.0276243	0.0165746	0.00552486	0.00552486	0.0110497	0.0497238	0.0718232	0.453039	0.234483	0.0344828	0.00689655	0.0137931	0.0137931	0	0	0.0137931	0.103448	0.57931	1
ENSG00000269918	-1.66826	0	0	0	0	0	0.00581395	0.0116279	0.0406977	0.0813953	0.860465	0	0	0	0.00581395	0.00581395	0.00581395	0.00581395	0.0232558	0.127907	0.825581	0
ENSG00000150457	-3.61128	0.504178	0.0584958	0.00835655	0.00557103	0.0111421	0.00835655	0.00835655	0.0111421	0.0584958	0.325905	0.287081	0.00956938	0.0143541	0.00478469	0.0334928	0.00956938	0.0430622	0.0478469	0.076555	0.473684	1
ENSG00000171236	-41.941	0	0.0058651	0	0.00293255	0.00879765	0.0175953	0.0293255	0.123167	0.199413	0.612903	0.176	0.044	0.04	0.056	0.048	0.02	0.036	0.056	0.084	0.44	1
ENSG00000172575	-0.527374	0.304348	0.00621118	0	0.0248447	0.0496894	0.0434783	0.0745342	0.0931677	0.0807453	0.322981	0.225352	0.0211268	0.0492958	0.028169	0.0422535	0.0211268	0.028169	0.0774648	0.119718	0.387324	0
ENSG00000204514	0.662765	0.147783	0.0295567	0.0197044	0.0295567	0.0147783	0.00985222	0.0295567	0.0492611	0.0344828	0.635468	0.128079	0.0344828	0.0197044	0.0246305	0.0246305	0.0147783	0.00492611	0.0246305	0.0738916	0.650246	0
ENSG00000175505	-3.23326	0.349315	0.150685	0.0821918	0.0684932	0.0479452	0.0342466	0.0273973	0.0205479	0.0342466	0.184932	0.45	0.05	0.07	0.02	0.06	0.04	0.03	0.06	0.09	0.13	0
ENSG00000130958	-5.41433	0.344961	0.0658915	0.0426357	0.0193798	0.0155039	0.0193798	0.00387597	0.0116279	0.0968992	0.379845	0.148148	0.0185185	0.0185185	0	0.0123457	0.00617284	0.0246914	0.0432099	0.104938	0.623457	1
ENSG00000141161	3.14364	0	0	0	0.0130719	0	0.0130719	0.0392157	0.0588235	0.176471	0.699346	0.00666667	0	0	0	0.00666667	0.02	0.04	0.0333333	0.146667	0.746667	0
ENSG00000177469	-2.06752	0.375494	0.083004	0.0434783	0.0197628	0.027668	0.0237154	0.0158103	0.0395257	0.0790514	0.29249	0.315217	0.0597826	0.0163043	0.00543478	0.0380435	0	0.0163043	0.0380435	0.048913	0.461957	0
ENSG00000167244	4.71525	0.0552486	0.0441989	0.0773481	0.0773481	0.110497	0.104972	0.121547	0.18232	0.0994475	0.127072	0.0607735	0.0276243	0.00552486	0.0497238	0.110497	0.127072	0.149171	0.160221	0.132597	0.176796	0
ENSG00000008394	-2.33581	0.191176	0.0882353	0.0661765	0.0220588	0.0147059	0.0147059	0.0220588	0.0514706	0.0514706	0.477941	0.145833	0.0416667	0.0208333	0.0104167	0.0208333	0	0.0104167	0.0416667	0.114583	0.59375	1
ENSG00000276232	-0.152189	0.00546448	0	0	0	0	0	0.00546448	0.010929	0.0327869	0.945355	0	0	0	0	0	0	0	0	0.0167598	0.98324	0
ENSG00000273344	2.57914	0.324022	0.0726257	0.100559	0.0391061	0.0111732	0	0.0167598	0.027933	0.0614525	0.346369	0.328042	0.037037	0.026455	0.026455	0.037037	0.015873	0.037037	0.047619	0.031746	0.412698	0
ENSG00000006432	0.435216	0.335821	0.0298507	0.0373134	0.0149254	0.0447761	0.00746269	0.0298507	0.0298507	0.0522388	0.41791	0.296	0.024	0.032	0.048	0.008	0.024	0.016	0.04	0.056	0.456	0
ENSG00000104915	-7.3947	0.38342	0.0259067	0.0103627	0.0103627	0.0569948	0.0310881	0.0310881	0.0518135	0.0777202	0.321244	0.460938	0.0390625	0.046875	0.0234375	0.03125	0.03125	0.0703125	0.046875	0.09375	0.15625	1
ENSG00000214595	-0.795989	0.454545	0.0454545	0.0227273	0.0227273	0.0227273	0.00757576	0.0227273	0.0530303	0.0227273	0.325758	0.471074	0.0413223	0.0330579	0.0165289	0.00826446	0	0.0165289	0.0247934	0.0247934	0.363636	0
ENSG00000156414	-7.9033	0	0	0.00767263	0.00255754	0	0.0204604	0.0485934	0.0767263	0.194373	0.649616	0.0183246	0.0026178	0.0052356	0.0078534	0.0157068	0.0235602	0.065445	0.0994764	0.185864	0.575916	1
ENSG00000272583	0.260693	0.396552	0.0574713	0.0229885	0.0172414	0.0172414	0.0172414	0.0402299	0.0632184	0.12069	0.247126	0.272109	0.0408163	0.0408163	0.0340136	0.0136054	0.0340136	0.0612245	0.047619	0.0748299	0.380952	0
ENSG00000177374	-0.358982	0.715569	0.128743	0.0508982	0.0269461	0.0269461	0.00598802	0.00598802	0.00598802	0.00598802	0.0269461	0.679167	0.1125	0.0541667	0.025	0.05	0.00416667	0.00833333	0	0.00833333	0.0583333	1
ENSG00000179604	-2.95034	0.311111	0.105556	0.0444444	0.0444444	0.0611111	0.0222222	0.0222222	0.0388889	0.0611111	0.288889	0.272059	0.0955882	0.0588235	0.0661765	0.0147059	0.0220588	0.0147059	0.0441176	0.0808824	0.330882	1
ENSG00000274845	4.99006	0	0	0	0.0114943	0.0114943	0	0.0229885	0.091954	0.241379	0.62069	0	0	0	0	0	0	0.010989	0.043956	0.120879	0.824176	1
ENSG00000149798	-2.33151	0.20354	0.00884956	0.00884956	0.00884956	0.00884956	0.039823	0.0442478	0.0663717	0.19469	0.415929	0.155779	0.0100503	0.0150754	0.0150754	0.0351759	0.0201005	0.0301508	0.0753769	0.160804	0.482412	1
ENSG00000258181	-0.842245	0	0	0	0	0.00877193	0	0	0.0175439	0.0964912	0.877193	0	0	0	0	0	0.00909091	0.00909091	0.0454545	0.0727273	0.863636	0
ENSG00000171316	0.463159	0.681416	0.0707965	0.0265487	0.00884956	0.0265487	0	0	0.00884956	0.0176991	0.159292	0.628866	0.0206186	0.0103093	0.0206186	0.0412371	0	0.0309278	0.0103093	0.0206186	0.216495	0
ENSG00000206627	-0.387251	0	0	0	0	0	0	0	0.0152672	0.0610687	0.923664	0	0	0	0	0.00746269	0	0	0.0149254	0.0671642	0.910448	1
ENSG00000043462	-17.1451	0.102564	0.0512821	0.0512821	0.0512821	0.025641	0.017094	0.042735	0.0683761	0.0598291	0.529915	0.060241	0.0843373	0.0722892	0.0120482	0.060241	0.0240964	0.0481928	0.0481928	0.108434	0.481928	1
ENSG00000214900	1.89112	0	0	0.0263158	0.0175439	0.0263158	0.0614035	0.0263158	0.0614035	0.0964912	0.684211	0.00892857	0.00892857	0.0267857	0	0.0178571	0.0357143	0.0267857	0.0446429	0.0625	0.767857	0
ENSG00000151748	-0.444485	0.391304	0.0217391	0.0108696	0.0108696	0.0434783	0	0.0217391	0	0.0652174	0.434783	0.263889	0.0138889	0.0416667	0	0.0138889	0	0.0138889	0.0138889	0.111111	0.527778	0
ENSG00000138363	1.54176	0.128205	0.0299145	0.0042735	0.00854701	0.025641	0.0213675	0.025641	0.0512821	0.0641026	0.641026	0.116379	0.0258621	0.0215517	0.00431034	0.00862069	0.00431034	0.012931	0.0172414	0.0732759	0.715517	0
ENSG00000243335	-1.12848	0.221374	0.0839695	0.0229008	0.0381679	0.0458015	0.0229008	0.0687023	0.0305344	0.0992366	0.366412	0.190083	0.123967	0.0330579	0.0247934	0.0330579	0	0.0247934	0.0826446	0.0743802	0.413223	0
ENSG00000105755	-0.48877	0.278912	0.0408163	0.00680272	0.0136054	0.00680272	0.0272109	0.00680272	0	0.0884354	0.530612	0.141732	0.0393701	0	0.023622	0.015748	0.015748	0.015748	0.0629921	0.0944882	0.590551	1
ENSG00000206811	2.12065	0.257627	0.0338983	0.0338983	0.0440678	0.0644068	0.0644068	0.142373	0.152542	0.145763	0.0610169	0.236162	0.0479705	0.0332103	0.0295203	0.0479705	0.0295203	0.0553506	0.0664207	0.114391	0.339483	0
ENSG00000182957	-0.564853	0.2	0	0.0272727	0.0272727	0.00909091	0	0.0272727	0.0454545	0.0818182	0.581818	0.09	0.02	0	0.02	0.04	0.02	0.03	0.05	0.16	0.57	1
ENSG00000121413	-8.77361	0.0687285	0.178694	0.154639	0.127148	0.103093	0.0584192	0.0515464	0.0412371	0.0309278	0.185567	0.276753	0.158672	0.103321	0.0627306	0.0516605	0.0221402	0.0405904	0.0258303	0.0479705	0.210332	0
ENSG00000258405	-5.76768	0.0868056	0.128472	0.111111	0.0902778	0.0625	0.03125	0.0381944	0.0381944	0.0625	0.350694	0.0954198	0.160305	0.0877863	0.0725191	0.0610687	0.0381679	0.0381679	0.0419847	0.0534351	0.351145	0
ENSG00000106484	-3.99434	0.447552	0.041958	0	0	0.00699301	0.00699301	0.020979	0.013986	0.034965	0.426573	0.277228	0.049505	0.00990099	0.00990099	0.049505	0	0.019802	0.039604	0.029703	0.514851	0
ENSG00000186818	-14.2731	0.013245	0.00662252	0	0.0198675	0.013245	0.0264901	0.013245	0.10596	0.165563	0.635762	0.037037	0.0296296	0.0222222	0.0222222	0.00740741	0.0444444	0.00740741	0.0222222	0.118519	0.688889	1
ENSG00000228960	-3.90541	0.0434783	0.0434783	0	0	0.0434783	0	0	0	0.0869565	0.782609	0.0526316	0	0	0	0.0526316	0	0.0526316	0	0.0526316	0.789474	0
ENSG00000240534	-5.20133	0	0	0	0	0	0	0.0172414	0	0.103448	0.87931	0	0	0	0	0	0	0.0535714	0.107143	0.267857	0.571429	0
ENSG00000232677	-1.57334	0.179724	0.00921659	0.0184332	0.0138249	0.0184332	0.0230415	0.0138249	0.00460829	0.0276498	0.691244	0.144279	0.0149254	0.00995025	0.0149254	0.00995025	0.00497512	0.0199005	0.00995025	0.0547264	0.716418	0
ENSG00000107954	1.03323	0.431694	0.0437158	0.010929	0.00546448	0.0273224	0.00546448	0.0218579	0.0601093	0.0710383	0.322404	0.394286	0.0457143	0.0171429	0.00571429	0.0171429	0.0171429	0.0228571	0.0228571	0.108571	0.348571	1
ENSG00000162144	6.70914	0.13253	0.0301205	0.0301205	0.0963855	0.0783133	0.0843373	0.204819	0.0542169	0.060241	0.228916	0.125	0.0454545	0.0397727	0.0738636	0.0397727	0.0170455	0.0397727	0.0681818	0.0795455	0.471591	0
ENSG00000199938	1.20706	0.0113636	0.0227273	0	0	0.0113636	0.0113636	0.0227273	0	0.0568182	0.863636	0	0.0114943	0	0.0114943	0	0	0	0.0229885	0.0689655	0.885057	1
ENSG00000184897	2.2854	0.486667	0.106667	0.0333333	0.0266667	0.0133333	0.02	0.0533333	0.0266667	0.06	0.173333	0.465278	0.0416667	0.0208333	0.0138889	0.0208333	0.00694444	0.0138889	0.0138889	0.0347222	0.368056	1
ENSG00000267102	-1.44473	0	0	0	0	0	0	0	0.0149254	0.0597015	0.925373	0	0	0	0	0.0285714	0	0.00714286	0.00714286	0.05	0.907143	1
ENSG00000278388	0.0418256	0	0.015873	0.015873	0.015873	0.047619	0	0.015873	0.047619	0.0634921	0.777778	0	0.030303	0.0151515	0	0.030303	0.0151515	0.0454545	0.0454545	0.19697	0.621212	0
ENSG00000243811	-0.287814	0.0780488	0.0390244	0.0146341	0.0243902	0.0195122	0.0097561	0.0146341	0.0634146	0.112195	0.62439	0.0459184	0.0153061	0.0153061	0	0.0204082	0.0357143	0.0357143	0.0612245	0.0918367	0.678571	0
ENSG00000172243	-7.96462	0	0	0.00847458	0.0169492	0.0508475	0.0338983	0.0338983	0.0932203	0.144068	0.618644	0.00961538	0	0.0288462	0.00961538	0.0288462	0.00961538	0.0480769	0.0576923	0.134615	0.673077	1
ENSG00000164114	-1.47702	0.191919	0.0808081	0.020202	0	0.0505051	0.020202	0.020202	0.040404	0.030303	0.545455	0.217391	0.0543478	0.0217391	0.0217391	0.0108696	0.0108696	0.0326087	0.0543478	0.0543478	0.521739	0
ENSG00000197299	-1.61391	0.143678	0.0114943	0.0114943	0.0172414	0.0344828	0.0229885	0.0229885	0.0114943	0.0287356	0.695402	0.128834	0.0122699	0.0306748	0.0184049	0.0245399	0.0122699	0.0184049	0.0245399	0.0613497	0.668712	0
ENSG00000214274	-6.04378	0.405172	0.0775862	0.0258621	0	0.0344828	0.00862069	0	0.0172414	0.0517241	0.37931	0.424658	0.0958904	0.0136986	0.0136986	0.0273973	0.0273973	0.0273973	0.0410959	0.0821918	0.246575	1
ENSG00000226504	0.812613	0	0.0714286	0	0.0357143	0	0	0.0357143	0.107143	0.178571	0.571429	0	0.0285714	0	0.0285714	0.0571429	0	0.0285714	0.0285714	0.2	0.628571	0
ENSG00000260803	5.57599	0.0338983	0.0282486	0.0169492	0.0338983	0.0508475	0.0451977	0.0564972	0.0564972	0.186441	0.491525	0.037037	0.037037	0.015873	0.042328	0.042328	0.015873	0.015873	0.026455	0.126984	0.640212	0
ENSG00000148158	-2.83651	0.470149	0.0447761	0	0.00746269	0.0447761	0.0223881	0.0522388	0.0149254	0.0149254	0.328358	0.336957	0.0652174	0.0217391	0.0326087	0.0108696	0.0217391	0.0543478	0.0543478	0.0869565	0.315217	1
ENSG00000270761	-0.164612	0.463768	0.0289855	0	0	0	0.0144928	0.0434783	0.0434783	0.0434783	0.362319	0.396825	0	0	0	0.047619	0.031746	0.031746	0.015873	0.0634921	0.412698	0
ENSG00000264663	0.0302375	0	0	0	0	0.0238095	0	0	0.047619	0.107143	0.821429	0	0	0	0	0	0.0232558	0	0.0232558	0.0697674	0.883721	0
ENSG00000116663	-2.96979	0.0942029	0.0217391	0.00362319	0.00362319	0.0181159	0.0144928	0.0181159	0.0326087	0.123188	0.67029	0.0772201	0.011583	0.019305	0.011583	0.015444	0.023166	0.019305	0.0656371	0.0772201	0.679537	1
ENSG00000204388	2.49345	0.247525	0.039604	0.029703	0.029703	0.039604	0.019802	0.029703	0.0990099	0.0693069	0.39604	0.188889	0.0222222	0	0.0111111	0.0111111	0	0.0111111	0.0444444	0.1	0.611111	1
ENSG00000162882	2.24644	0.341615	0.0496894	0.0186335	0.0186335	0.0124224	0.0124224	0.0496894	0.0310559	0.0745342	0.391304	0.285714	0.0272109	0.0136054	0.0136054	0.0136054	0.00680272	0.00680272	0.00680272	0.0544218	0.571429	1
ENSG00000211895	13.9136	0.0168067	0.0252101	0.0168067	0.00840336	0.0168067	0.0210084	0.0798319	0.252101	0.285714	0.277311	0.0121951	0.00406504	0.00406504	0.00813008	0.0121951	0.0121951	0.0406504	0.0650407	0.134146	0.707317	0
ENSG00000277184	-0.397275	0.138211	0.0243902	0.0243902	0.00813008	0.0406504	0.00813008	0.0487805	0.0731707	0.0325203	0.601626	0.113043	0.026087	0.00869565	0.0434783	0.00869565	0.00869565	0.00869565	0.0521739	0.113043	0.617391	0
ENSG00000153044	0.689313	0.0928962	0.0273224	0.010929	0.0163934	0.010929	0.010929	0.0218579	0.0437158	0.125683	0.639344	0.105263	0.0263158	0.0157895	0.0105263	0.0157895	0.00526316	0.0263158	0.0368421	0.0684211	0.689474	0
ENSG00000267727	-11.1586	0.666667	0.0615711	0.0212314	0.00636943	0.0106157	0.00212314	0.0127389	0.0403397	0.0530786	0.125265	0.695364	0.0993377	0.0529801	0.0331126	0.0264901	0.0397351	0.00662252	0.0198675	0	0.0264901	1
ENSG00000105889	-4.54983	0	0	0	0	0	0	0.104167	0.0416667	0.145833	0.708333	0	0	0.0217391	0	0.0652174	0.0217391	0.0869565	0.0217391	0.0869565	0.695652	0
ENSG00000159713	-7.45971	0.400463	0.141204	0.0300926	0.0185185	0.0300926	0.0138889	0.0324074	0.0347222	0.0740741	0.224537	0.370253	0.0981013	0.0379747	0.0443038	0.0443038	0.0253165	0.0443038	0.0474684	0.0664557	0.221519	1
ENSG00000186431	-13.3809	0	0	0	0.0291971	0.0218978	0.0437956	0.0291971	0.0364964	0.189781	0.649635	0.00854701	0.025641	0.017094	0	0.025641	0.017094	0.034188	0.102564	0.145299	0.623932	1
ENSG00000235300	-1.6447	0	0	0	0	0.0153846	0	0.0461538	0.0461538	0.0615385	0.830769	0	0	0	0.030303	0.030303	0	0.0757576	0.0757576	0.106061	0.681818	0
ENSG00000253368	-0.137972	0.442688	0.0790514	0.0474308	0.0474308	0.0671937	0.027668	0.0316206	0.0513834	0.0632411	0.142292	0.402715	0.0950226	0.0271493	0.0452489	0.0542986	0.0135747	0.0316742	0.0452489	0.0588235	0.226244	1
ENSG00000104447	5.5618	0	0	0.0285714	0	0.0571429	0	0.0285714	0	0.0571429	0.828571	0	0	0	0.0540541	0	0	0.0540541	0	0.0810811	0.810811	1
ENSG00000143546	-30.7492	0.0103093	0.0103093	0.0103093	0.0103093	0.0103093	0.0206186	0.0515464	0.154639	0.113402	0.608247	0.0540541	0.0405405	0.0540541	0.0810811	0.0945946	0.0405405	0.108108	0.175676	0.0405405	0.310811	1
ENSG00000145545	0.0226417	0.389937	0.0125786	0	0.0188679	0.00628931	0.0125786	0.0125786	0	0.0440252	0.503145	0.346405	0.0326797	0.00653595	0.0196078	0.0457516	0.00653595	0.0261438	0.00653595	0.0130719	0.496732	1
ENSG00000008516	-2.11509	0.377953	0.106299	0.0590551	0.023622	0.0393701	0.00787402	0.0629921	0.0354331	0.0866142	0.200787	0.344186	0.106977	0.0418605	0.0465116	0.0325581	0.0372093	0.0325581	0.0697674	0.0837209	0.204651	1
ENSG00000260940	-2.31628	0	0	0	0	0	0.0147059	0.0294118	0.0588235	0.147059	0.75	0	0	0	0	0.0746269	0.0149254	0.0298507	0.0447761	0.164179	0.671642	0
ENSG00000065534	1.94957	0.388889	0.212963	0.0185185	0.0462963	0.0277778	0.0185185	0.037037	0.0462963	0.00925926	0.194444	0.371134	0.0824742	0.0206186	0.0927835	0.0412371	0	0.0309278	0.0103093	0.0618557	0.28866	0
ENSG00000188396	-6.05587	0.0301205	0.0120482	0.0180723	0.0120482	0.0120482	0.0271084	0.0180723	0.0391566	0.0843373	0.746988	0.0439189	0.0168919	0	0.00675676	0	0.00337838	0.00337838	0.027027	0.0304054	0.868243	1
ENSG00000259326	-2.17494	0	0	0	0	0	0	0.0131579	0.0263158	0.0263158	0.934211	0	0	0	0	0	0	0.0131579	0.0263158	0.0394737	0.921053	0
ENSG00000233461	-2.49063	0.0807453	0.0248447	0.00621118	0.0124224	0.0124224	0.00621118	0.0186335	0.0434783	0.0807453	0.714286	0.0526316	0.0197368	0.0131579	0.0328947	0.0263158	0.00657895	0.0263158	0.0394737	0.131579	0.651316	1
ENSG00000167483	2.24081	0.0506757	0.027027	0.0168919	0.0101351	0.027027	0.027027	0.027027	0.0608108	0.0810811	0.672297	0.0315789	0.0140351	0.0140351	0.0210526	0.0175439	0.0245614	0.0210526	0.0210526	0.0842105	0.750877	0
ENSG00000267565	-2.53916	0	0	0	0	0.0315789	0.0105263	0.0105263	0.0421053	0.0315789	0.873684	0	0	0	0	0.0107527	0	0.0430108	0.0967742	0.0752688	0.774194	0
ENSG00000100196	0.267559	0.158784	0.0405405	0.0168919	0.0236486	0.027027	0.0304054	0.0439189	0.0506757	0.101351	0.506757	0.138686	0.0145985	0.0182482	0.0218978	0.0291971	0.0182482	0.0474453	0.0474453	0.124088	0.540146	0
ENSG00000185641	-0.0469191	0	0	0	0	0.0173913	0	0.0347826	0.0434783	0.0869565	0.817391	0	0	0	0	0.00877193	0.00877193	0.0350877	0.0614035	0.114035	0.77193	0
ENSG00000263272	-0.767894	0	0	0	0.0143885	0.0215827	0.0143885	0.00719424	0.0215827	0.0791367	0.841727	0	0	0	0.00714286	0.0357143	0	0.0142857	0.0357143	0.0785714	0.828571	0
ENSG00000136830	-12.8611	0.0348259	0.0149254	0.0248756	0.0248756	0.00497512	0.0248756	0.0199005	0.0646766	0.149254	0.636816	0.0685714	0.0171429	0.00571429	0.04	0.04	0.04	0.04	0.0971429	0.148571	0.502857	1
ENSG00000217555	-0.0809656	0.335329	0.0598802	0.0299401	0.0359281	0.0359281	0.0359281	0.011976	0.0299401	0.0479042	0.377246	0.33121	0.0382166	0.0318471	0.0254777	0.0254777	0.0191083	0.0254777	0.0382166	0.089172	0.375796	1
ENSG00000143554	-4.84086	0.192982	0.0350877	0.0263158	0.0438596	0.0570175	0.0263158	0.0438596	0.0570175	0.0877193	0.429825	0.206186	0.0773196	0.0103093	0.0257732	0.0309278	0.0257732	0.0103093	0.0515464	0.108247	0.453608	1
ENSG00000274929	-3.30186	0.22293	0.0509554	0.0509554	0.0509554	0.0509554	0.0382166	0.0509554	0.0573248	0.101911	0.324841	0.136	0.088	0.056	0.064	0.064	0.008	0.072	0.024	0.088	0.4	1
ENSG00000280137	-1.26473	0.293478	0.0326087	0.0326087	0.0326087	0.0706522	0.0380435	0.0869565	0.048913	0.0652174	0.298913	0.226027	0.0479452	0.00684932	0.0479452	0.0342466	0.0205479	0.0205479	0.10274	0.143836	0.349315	0
ENSG00000114541	-4.49923	0.415966	0.0714286	0.0462185	0.0168067	0.0378151	0.00420168	0.0210084	0.0378151	0.0420168	0.306723	0.183099	0.0915493	0.0352113	0.0352113	0.0492958	0.00704225	0.0492958	0.0140845	0.056338	0.478873	1
ENSG00000156738	55.8075	0.205882	0.117647	0	0.117647	0.0882353	0	0.117647	0.0294118	0	0.323529	0	0	0.0408163	0	0.0204082	0	0.0204082	0.0408163	0.0408163	0.836735	0
ENSG00000180209	-0.738289	0.359756	0.0304878	0.0121951	0.00609756	0.0182927	0.0243902	0.0243902	0.0121951	0.00609756	0.506098	0.326087	0.0144928	0.00724638	0.00724638	0.00724638	0.0217391	0	0.00724638	0.0507246	0.557971	0
ENSG00000144824	-2.49376	0	0	0.0136986	0.0136986	0.0273973	0	0.0136986	0.0684932	0.109589	0.753425	0	0	0	0	0.0266667	0.0133333	0.0266667	0.0666667	0.12	0.746667	0
ENSG00000186230	-1.67055	0.176471	0.00840336	0.00840336	0.0252101	0.00840336	0	0.0336134	0.0168067	0.0672269	0.655462	0.11215	0.00934579	0.00934579	0	0.0280374	0.00934579	0.00934579	0.0373832	0.0841121	0.700935	0
ENSG00000128218	36.8712	0.136126	0.157068	0.104712	0.078534	0.0575916	0.0418848	0.052356	0.0418848	0.0732984	0.256545	0.0176211	0.030837	0.0484581	0.030837	0.0220264	0.0264317	0.0176211	0.0352423	0.092511	0.678414	0
ENSG00000152217	-0.244731	0.445378	0.0336134	0.0504202	0.00840336	0.0252101	0.0336134	0.0336134	0.0504202	0.0756303	0.243697	0.438596	0.0175439	0.0263158	0.0175439	0.0350877	0.0526316	0.0877193	0.0526316	0.0964912	0.175439	0
ENSG00000110987	0.320674	0.147482	0.0143885	0.0107914	0.0143885	0.00359712	0.0143885	0.0107914	0.0395683	0.100719	0.643885	0.136531	0.0110701	0.0110701	0.00738007	0.0110701	0	0.0221402	0.0332103	0.0774908	0.690037	0
ENSG00000132464	0.549006	0	0	0	0	0.0465116	0	0.0232558	0.0232558	0.0232558	0.883721	0	0	0	0	0.0217391	0	0	0.0217391	0.152174	0.804348	0
ENSG00000259207	-0.748706	0.258427	0.0674157	0.0168539	0.0168539	0.0224719	0.0280899	0.011236	0.0280899	0.140449	0.410112	0.228916	0.0481928	0.0240964	0.0120482	0.0361446	0.0120482	0.0180723	0.0662651	0.126506	0.427711	0
ENSG00000179909	0.315196	0.277372	0.080292	0.0182482	0.00729927	0.0145985	0.00729927	0.0291971	0.0474453	0.0510949	0.467153	0.246269	0.0597015	0.0261194	0.0186567	0.0186567	0.0261194	0.0335821	0.0373134	0.0634328	0.470149	0
ENSG00000211972	21.2799	0.125	0.0875	0.0125	0.0875	0.075	0.025	0.0375	0.05	0.05	0.45	0.0204082	0.0714286	0.0204082	0.0204082	0.0408163	0.0306122	0.0816327	0.112245	0.0918367	0.510204	0
ENSG00000275559	1.49388	0.344828	0.0258621	0.00862069	0.0172414	0.0603448	0.0258621	0.0517241	0.0948276	0.0603448	0.310345	0.23301	0.0194175	0.0291262	0	0.0582524	0.00970874	0.0582524	0.0873786	0.0970874	0.407767	0
ENSG00000182197	-2.03316	0.371951	0.0304878	0.0182927	0.0487805	0.097561	0.0609756	0.0426829	0.0121951	0.0609756	0.256098	0.243902	0.0406504	0.0731707	0.0731707	0.0487805	0.0487805	0.0162602	0.0650407	0.0569106	0.333333	1
ENSG00000121064	-2.19497	0.0853659	0.0365854	0.0243902	0	0.0121951	0.0243902	0.0121951	0.0487805	0.0487805	0.707317	0.0487805	0.0243902	0.0365854	0.0243902	0.0243902	0.0243902	0.0487805	0.0853659	0.0853659	0.597561	1
ENSG00000171132	-0.630082	0.674603	0.0555556	0.0396825	0.0238095	0.0396825	0.015873	0.00793651	0.0238095	0.031746	0.0873016	0.619048	0.0833333	0.0357143	0.0119048	0.0238095	0	0	0.0119048	0	0.214286	0
ENSG00000267058	-1.44696	0.164384	0.0890411	0.0136986	0.0547945	0.0205479	0.0136986	0.0136986	0.0342466	0.0479452	0.547945	0.112	0.048	0.08	0.016	0.032	0	0	0.024	0.096	0.592	0
ENSG00000214063	-1.60518	0.214815	0.0777778	0.062963	0.037037	0.0518519	0.0185185	0.0259259	0.0407407	0.12963	0.340741	0.251938	0.0736434	0.0426357	0.0348837	0.0232558	0.0310078	0.0426357	0.0658915	0.0930233	0.341085	1
ENSG00000277632	-3.2641	0.0326087	0	0.0108696	0.0217391	0.0217391	0.0108696	0.0434783	0.0434783	0.108696	0.706522	0.0210526	0.0631579	0.0315789	0.0105263	0.0315789	0.0315789	0.0631579	0.0631579	0.0842105	0.6	1
ENSG00000103528	-0.540972	0.334928	0.0574163	0.0382775	0.00956938	0.0191388	0.0287081	0.0334928	0.0813397	0.100478	0.296651	0.232955	0.0681818	0.0227273	0.0454545	0.00568182	0.0454545	0.0227273	0.0397727	0.107955	0.409091	0
ENSG00000137486	-3.88836	0.410112	0.0730337	0.0280899	0.0168539	0.011236	0.00561798	0.011236	0.0393258	0.0449438	0.359551	0.301724	0.0431034	0.0172414	0.0172414	0.00862069	0.0172414	0.0344828	0.0258621	0.103448	0.431034	1
ENSG00000114268	-11.4942	0.0688073	0.0229358	0.0275229	0.0137615	0.0275229	0.0321101	0.0504587	0.0779817	0.123853	0.555046	0.0874317	0.0601093	0.0218579	0.0163934	0.0273224	0.010929	0.0382514	0.0655738	0.103825	0.568306	1
ENSG00000134830	-3.26144	0.0165975	0.0124481	0.0165975	0.0207469	0.0248963	0.00414938	0.0290456	0.0871369	0.165975	0.622407	0.027027	0.0045045	0	0.0045045	0.0135135	0.00900901	0.0495495	0.0585586	0.153153	0.68018	1
ENSG00000251039	-1.06446	0.0277778	0	0.0277778	0	0.0833333	0.0277778	0.0833333	0.0555556	0.0833333	0.611111	0	0.0263158	0	0.0263158	0.0263158	0.0263158	0.105263	0.0789474	0.131579	0.578947	0
ENSG00000255733	18.0319	0.0461538	0.0153846	0.0461538	0.0153846	0.0769231	0.0461538	0.0769231	0.0923077	0.184615	0.4	0.0135135	0.027027	0	0.0135135	0.0135135	0	0.027027	0.0540541	0.0945946	0.756757	0
ENSG00000198182	-2.43699	0.16129	0.0387097	0	0.00645161	0.0258065	0	0	0.00645161	0.083871	0.677419	0.0948905	0.0218978	0.00729927	0	0.0218978	0.0218978	0.0364964	0.0437956	0.080292	0.671533	0
ENSG00000279117	-8.78935	0.00900901	0.018018	0.036036	0.036036	0.0810811	0.045045	0.0630631	0.0720721	0.126126	0.513514	0.0792079	0.049505	0.039604	0.039604	0.029703	0.029703	0.0594059	0.128713	0.168317	0.376238	1
ENSG00000160789	-2.06435	0.275862	0.0482759	0.0206897	0.0206897	0.0551724	0.0137931	0.0344828	0.062069	0.0896552	0.37931	0.156522	0.0521739	0.0347826	0.0434783	0.0434783	0.0521739	0.0434783	0.0782609	0.121739	0.373913	1
ENSG00000199036	-2.01555	0.253623	0.0942029	0.0289855	0.0434783	0.0434783	0.00724638	0.00724638	0.0869565	0.0797101	0.355072	0.256	0.072	0.04	0.032	0.056	0.016	0.04	0.024	0.024	0.44	1
ENSG00000104763	-6.38917	0.344828	0	0.0114943	0.0229885	0.0229885	0.0114943	0.0229885	0.0574713	0.045977	0.45977	0.321429	0.0357143	0.0178571	0.0357143	0.0357143	0.0357143	0.0535714	0.0535714	0.0535714	0.357143	1
ENSG00000213906	-4.13313	0.00699301	0.00699301	0	0	0	0	0.013986	0.034965	0.0839161	0.853147	0.0070922	0	0.0070922	0.0283688	0.0070922	0.0212766	0.0070922	0.0567376	0.0425532	0.822695	1
ENSG00000100599	-4.89113	0.353191	0.0595745	0.0340426	0.0425532	0.0297872	0.0382979	0.0680851	0.0425532	0.0723404	0.259574	0.291667	0.109375	0.0625	0.0364583	0.046875	0.046875	0.0260417	0.0416667	0.0729167	0.265625	1
ENSG00000189319	2.66969	0.484848	0.113636	0.0606061	0.0378788	0.030303	0.00757576	0.0454545	0.0227273	0.00757576	0.189394	0.387597	0.0310078	0.0465116	0.0775194	0.0232558	0.0465116	0.0155039	0.0775194	0.0775194	0.217054	0
ENSG00000036448	7.07764	0.0896861	0.0358744	0.0358744	0.0224215	0.058296	0.044843	0.0896861	0.0627803	0.130045	0.430493	0.0934959	0.0365854	0.0203252	0.0406504	0.0365854	0.0447154	0.0487805	0.097561	0.109756	0.471545	0
ENSG00000268861	-7.78257	0.0147059	0.00490196	0.00980392	0.00980392	0.0245098	0.0245098	0.0294118	0.0392157	0.117647	0.72549	0.0306122	0.0153061	0.0204082	0.0459184	0.0408163	0.0204082	0.0306122	0.0459184	0.0918367	0.658163	0
ENSG00000130396	-1.30398	0.593857	0.112628	0.0716724	0.0443686	0.0102389	0.0136519	0.0341297	0.00682594	0.0307167	0.0819113	0.6	0.12093	0.0372093	0.0186047	0.00930233	0.00465116	0.0186047	0.0325581	0.0186047	0.139535	0
ENSG00000071282	1.77789	0.26087	0.026087	0.026087	0.0608696	0.0434783	0.0173913	0.0695652	0.0869565	0.0782609	0.330435	0.0888889	0.0333333	0.0333333	0.0888889	0.0222222	0.0111111	0.0333333	0.0222222	0.0555556	0.611111	0
ENSG00000211937	1.25448	0.0140845	0.0140845	0	0.028169	0.0704225	0.056338	0.028169	0.0704225	0.112676	0.605634	0.0375	0.0125	0.05	0.025	0	0.025	0.05	0.1375	0.1875	0.475	0
ENSG00000125885	1.23294	0.215686	0.0196078	0.0196078	0	0.0196078	0.00980392	0.0196078	0.0196078	0.107843	0.568627	0.091954	0.0344828	0.0114943	0	0.0229885	0	0.0114943	0.0229885	0.045977	0.758621	0
ENSG00000197548	-9.80641	0.109091	0.0363636	0	0.030303	0	0	0.0121212	0.0121212	0.0606061	0.739394	0.120567	0.0283688	0.0212766	0.0283688	0.0141844	0.0070922	0	0.0141844	0.177305	0.588652	1
ENSG00000111669	-0.141818	0.216981	0.0188679	0.0141509	0.0377358	0.0424528	0.0188679	0.00943396	0.0283019	0.103774	0.509434	0.210784	0.0245098	0.0196078	0.00490196	0.0441176	0	0.0490196	0.0441176	0.0784314	0.52451	1
ENSG00000223177	-3.40089	0	0	0	0.0169492	0.0508475	0.0169492	0	0.0169492	0.118644	0.779661	0	0	0.0181818	0.0363636	0.0363636	0.0181818	0.0181818	0	0.0545455	0.818182	1
ENSG00000268500	1.43919	0.0393258	0.011236	0.00561798	0.0224719	0.0449438	0.0393258	0.0730337	0.101124	0.0674157	0.595506	0	0.0251572	0.0125786	0.0377358	0.0440252	0.0440252	0.00628931	0.0440252	0.100629	0.685535	1
ENSG00000140090	-0.224001	0.5727	0.11276	0.0326409	0.0237389	0.0118694	0.0148368	0.0178042	0.0356083	0.0267062	0.151335	0.469298	0.105263	0.00877193	0.0263158	0.0131579	0.0219298	0.0263158	0.0219298	0.0570175	0.25	1
ENSG00000265666	-7.76607	0.41048	0.266376	0.0611354	0.0524017	0.0567686	0.0305677	0.0349345	0.00873362	0.0174672	0.0611354	0.448276	0.172414	0.0689655	0.0574713	0.0689655	0.0114943	0.0229885	0.045977	0.0114943	0.091954	1
ENSG00000157551	-0.523414	0	0	0.0107527	0.0322581	0.0107527	0.0107527	0.0430108	0.0645161	0.225806	0.602151	0	0.0107527	0.0107527	0	0.0215054	0	0.0537634	0.0215054	0.182796	0.698925	1
ENSG00000124374	0.185027	0.27907	0.0348837	0.0348837	0.139535	0.0930233	0.0348837	0.0116279	0.0348837	0.0813953	0.255814	0.175676	0.108108	0.027027	0.0405405	0.0810811	0.0675676	0.0405405	0.0540541	0.0945946	0.310811	0
ENSG00000196502	-3.46864	0.211207	0.00431034	0.00431034	0.0172414	0.0215517	0.012931	0.0172414	0.0646552	0.116379	0.530172	0.162679	0.0334928	0.0191388	0.0334928	0.00956938	0.00956938	0.0334928	0.0430622	0.124402	0.5311	1
ENSG00000164105	-2.93012	0.607143	0	0	0.0238095	0.0119048	0	0.0238095	0.0238095	0.0714286	0.238095	0.526316	0.0175439	0.0701754	0.105263	0	0.0350877	0.0701754	0.0350877	0.0526316	0.0877193	1
ENSG00000254418	-3.34558	0.047619	0	0	0.0119048	0	0	0.0238095	0.0238095	0.0833333	0.809524	0.0120482	0	0	0.0120482	0.0361446	0	0	0.0361446	0.108434	0.795181	0
ENSG00000234028	1.00972	0.326733	0.029703	0.029703	0.039604	0.049505	0.039604	0.00990099	0.0594059	0.0891089	0.326733	0.30303	0.020202	0.030303	0.040404	0.040404	0.030303	0.030303	0.010101	0.0606061	0.434343	0
ENSG00000278196	-2.79496	0.0638298	0.0531915	0.0319149	0.0319149	0.0638298	0	0.0212766	0.12766	0.180851	0.425532	0.0631579	0.0526316	0.0421053	0.0315789	0.0526316	0.0315789	0.0631579	0.105263	0.126316	0.431579	0
ENSG00000181450	-4.74216	0.0733138	0.058651	0.0791789	0.0879765	0.0674487	0.0498534	0.0410557	0.058651	0.0293255	0.454545	0.0815047	0.112853	0.0909091	0.0721003	0.0376176	0.0344828	0.0282132	0.0376176	0.0470219	0.45768	0
ENSG00000101665	0.286307	0.559055	0.0629921	0.0472441	0.00787402	0.0314961	0.015748	0.015748	0.0314961	0.0393701	0.188976	0.608696	0.0362319	0.0217391	0.0289855	0.0289855	0.00724638	0.0144928	0.0144928	0.0434783	0.195652	1
ENSG00000163281	-0.0664705	0.139706	0.0147059	0	0.00735294	0.0294118	0.0294118	0.0147059	0.0514706	0.0955882	0.617647	0.117647	0.0147059	0.0147059	0.0220588	0.0220588	0.0367647	0.0220588	0.0294118	0.0882353	0.632353	0
ENSG00000155366	-3.17336	0.183099	0.0985915	0.028169	0.028169	0.028169	0.056338	0.0352113	0.056338	0.056338	0.429577	0.196581	0.025641	0	0.0598291	0.034188	0.017094	0.0598291	0.0769231	0.0940171	0.435897	1
ENSG00000242580	9.89502	0.02	0	0	0.02	0.04	0.06	0.1	0.06	0.1	0.6	0	0	0	0.0588235	0.0196078	0	0.0196078	0.0588235	0.117647	0.72549	0
ENSG00000035115	-1.95912	0.291667	0.0677083	0.0104167	0.03125	0.0364583	0.0208333	0.0416667	0.0885417	0.104167	0.307292	0.276836	0.0564972	0.0451977	0.0451977	0.0225989	0.0508475	0.0338983	0.0508475	0.0903955	0.327684	0
ENSG00000111321	-10.8753	0.0295567	0.0591133	0.0344828	0.044335	0.0591133	0.0246305	0.044335	0.0788177	0.133005	0.492611	0.0591716	0.0887574	0.0295858	0.0236686	0.0591716	0.0236686	0.0236686	0.0532544	0.0769231	0.56213	1
ENSG00000200351	-2.08004	0	0	0	0.0144928	0	0	0.0144928	0.0434783	0.0724638	0.855072	0	0	0	0	0	0	0.0166667	0.0666667	0.1	0.816667	0
ENSG00000168502	-0.641933	0.645161	0.0733138	0.0967742	0.058651	0.0234604	0.0293255	0.0058651	0.0117302	0.00879765	0.0469208	0.643885	0.0647482	0.0647482	0.0503597	0.0395683	0.0251799	0.0251799	0.0143885	0.00719424	0.0647482	0
ENSG00000161298	-0.526303	0.326087	0.048913	0.0108696	0.0108696	0.00543478	0.00543478	0.0108696	0.0163043	0.0326087	0.532609	0.225166	0	0.0198675	0	0.0264901	0	0.0264901	0.013245	0.0463576	0.642384	0
ENSG00000165410	-1.33172	0.258929	0.0178571	0.0625	0.0178571	0	0.0178571	0.0178571	0.0357143	0.0625	0.508929	0.242718	0.038835	0	0.038835	0.038835	0.0194175	0.0194175	0.0194175	0.038835	0.543689	0
ENSG00000199906	-0.555869	0	0	0	0	0.016	0	0	0.016	0.072	0.896	0	0	0	0	0	0	0.00869565	0.0521739	0.104348	0.834783	0
ENSG00000261069	0.658513	0	0	0	0.0174419	0.00581395	0.0116279	0.0523256	0.116279	0.226744	0.569767	0	0	0.00568182	0	0.00568182	0.0170455	0.0454545	0.102273	0.272727	0.551136	0
ENSG00000142694	-7.04042	0.173184	0.122905	0.0782123	0.0642458	0.075419	0.0418994	0.0586592	0.0810056	0.0921788	0.212291	0.208029	0.105839	0.0364964	0.0620438	0.0766423	0.0620438	0.0656934	0.0729927	0.0656934	0.244526	1
ENSG00000124357	5.28564	0.0181818	0.0454545	0.0272727	0.1	0.1	0.0363636	0.0545455	0.0818182	0.1	0.436364	0.046729	0.0373832	0	0.0373832	0.0373832	0.0186916	0.046729	0.0280374	0.102804	0.64486	1
ENSG00000235194	0.516814	0.385246	0.0737705	0.0245902	0.0327869	0.0163934	0.00819672	0.00819672	0.0491803	0.0655738	0.336066	0.433071	0.0314961	0.015748	0.00787402	0.0393701	0.015748	0.023622	0.0393701	0.0393701	0.354331	0
ENSG00000123870	-0.50755	0	0	0.00649351	0	0.012987	0	0.00649351	0.025974	0.0194805	0.928571	0	0	0.00671141	0.00671141	0	0	0.00671141	0.00671141	0.0671141	0.90604	0
ENSG00000117322	4.89142	0.343284	0.0447761	0.0149254	0.0597015	0.0746269	0.0149254	0	0.0447761	0.0746269	0.328358	0.419753	0.0123457	0	0	0.0246914	0.0246914	0	0.0123457	0.037037	0.469136	0
ENSG00000115129	-5.05864	0.0939227	0.0331492	0.0165746	0.0331492	0.0441989	0.0165746	0.00552486	0.038674	0.0607735	0.657459	0.119048	0.0535714	0	0.0297619	0.0297619	0.0119048	0.0238095	0.0654762	0.077381	0.589286	1
ENSG00000277864	-0.636027	0	0.0106383	0	0	0.0212766	0	0.0212766	0.0425532	0.0425532	0.861702	0	0	0.0102041	0.0102041	0	0	0.0102041	0	0.0612245	0.908163	0
ENSG00000115414	2.1202	0.327586	0.12931	0.0431034	0.0172414	0.0344828	0.00862069	0.0258621	0.0344828	0.0948276	0.284483	0.25	0.0833333	0.0277778	0.0185185	0.0555556	0.00925926	0.0185185	0.0555556	0.0555556	0.425926	0
ENSG00000206808	-4.3042	0	0	0	0	0	0	0	0.00970874	0.0582524	0.932039	0.00970874	0.00970874	0	0	0.00970874	0	0	0	0.0679612	0.902913	0
ENSG00000174944	6.35487	0.0441176	0.0294118	0	0.0735294	0.0588235	0.0441176	0	0.0147059	0.0588235	0.676471	0.0263158	0.0131579	0.0394737	0.0131579	0.0657895	0.0131579	0.0921053	0.0657895	0.0921053	0.578947	0
ENSG00000140416	-1.1144	0.556391	0.0676692	0.0300752	0.0112782	0.0150376	0.0263158	0.0413534	0.037594	0.0338346	0.180451	0.42246	0.0641711	0.0106952	0.0106952	0.0534759	0.026738	0.0481283	0.0534759	0.0695187	0.240642	0
ENSG00000074964	-1.99181	0.337349	0.116466	0.0361446	0.060241	0.0682731	0.0281124	0.0200803	0.0481928	0.0682731	0.216867	0.315534	0.116505	0.038835	0.0339806	0.0631068	0.038835	0.0291262	0.0339806	0.038835	0.291262	1
ENSG00000118855	-2.80186	0.270701	0.0605096	0.00955414	0.00955414	0.00955414	0.0127389	0.0254777	0.0318471	0.0700637	0.5	0.193548	0.0282258	0	0.00403226	0.0201613	0.0282258	0.016129	0.0362903	0.0685484	0.604839	1
ENSG00000205683	-2.38169	0.578231	0.0952381	0.0272109	0.0408163	0.047619	0.00680272	0.0136054	0.0272109	0.0272109	0.136054	0.652542	0.059322	0.0508475	0.0169492	0.0254237	0.0169492	0	0.00847458	0.0169492	0.152542	0
ENSG00000167173	-1.02686	0.128205	0.0940171	0.017094	0.034188	0.034188	0.017094	0.0512821	0.0598291	0.111111	0.452991	0.189655	0.0603448	0.0344828	0.0258621	0.00862069	0.00862069	0.0258621	0.0344828	0.0775862	0.534483	1
ENSG00000119938	-1.33859	0.35	0.06	0.035	0.04	0.035	0.015	0.025	0.025	0.07	0.345	0.278107	0.0650888	0.0295858	0.0295858	0.035503	0.035503	0.0118343	0.0532544	0.0532544	0.408284	0
ENSG00000218018	8.63116	0.330472	0.0472103	0.0300429	0.0257511	0.0300429	0.00429185	0.0300429	0.0300429	0.0600858	0.412017	0.203947	0.0690789	0.0592105	0.0427632	0.0526316	0.0493421	0.0296053	0.0361842	0.0328947	0.424342	0
ENSG00000100292	-1.84715	0.181818	0.012987	0.012987	0.012987	0.0324675	0.012987	0.0194805	0.025974	0.0974026	0.590909	0.0671642	0	0.0149254	0.0298507	0.0447761	0.0149254	0.00746269	0.0671642	0.104478	0.649254	1
ENSG00000271046	18.7501	0.0443038	0.0379747	0.056962	0.056962	0.113924	0.0316456	0.0822785	0.126582	0.113924	0.335443	0.0172414	0.0229885	0	0.0172414	0.0574713	0.0287356	0.0632184	0.0804598	0.132184	0.58046	0
ENSG00000142227	-1.87602	0.162791	0.0465116	0.0348837	0.0406977	0.0406977	0.0232558	0.0523256	0.0581395	0.122093	0.418605	0.167702	0.0496894	0.0248447	0.0186335	0.0434783	0.0621118	0.0559006	0.0745342	0.130435	0.372671	1
ENSG00000120262	-3.46834	0.382883	0.0585586	0.0135135	0.0045045	0.00900901	0.0225225	0	0.0630631	0.0810811	0.364865	0.337017	0.0441989	0.0165746	0.0165746	0.00552486	0.0110497	0.0220994	0.0331492	0.0441989	0.469613	1
ENSG00000101470	-4.12215	0.296943	0.0262009	0.0218341	0.0262009	0.0174672	0.0174672	0.0524017	0.0262009	0.0829694	0.432314	0.2	0.0333333	0.0277778	0.0277778	0.0222222	0.0277778	0.0333333	0.0333333	0.1	0.494444	0
ENSG00000198040	-1.0772	0.17931	0.0275862	0.0137931	0.0137931	0.0206897	0.0344828	0.0482759	0.0965517	0.110345	0.455172	0.151724	0.0758621	0.0344828	0.0137931	0.0275862	0.0275862	0.062069	0.0758621	0.062069	0.468966	0
ENSG00000166313	-2.1349	0.315476	0.0654762	0.0297619	0.00595238	0.00595238	0	0.0119048	0.0119048	0.119048	0.434524	0.220472	0.0393701	0.015748	0	0	0.00787402	0	0.0314961	0.0629921	0.622047	0
ENSG00000118922	-1.86874	0	0	0	0	0.0166667	0	0	0.0333333	0.05	0.9	0	0	0	0	0	0	0.0175439	0.0350877	0.175439	0.77193	0
ENSG00000240356	0.993134	0.128788	0.0378788	0.030303	0.0378788	0.030303	0.0378788	0.0530303	0.0454545	0.0757576	0.522727	0.114754	0.0327869	0.00819672	0	0.0163934	0.0245902	0.0409836	0.0327869	0.0819672	0.647541	0
ENSG00000181631	-25.2546	0.0408163	0.0204082	0.0612245	0.0612245	0.0612245	0	0.0204082	0.0204082	0.102041	0.612245	0.117647	0.0588235	0.0588235	0.0588235	0.0294118	0	0.0588235	0.0294118	0.0882353	0.5	1
ENSG00000152583	3.75225	0	0	0	0.0153846	0.0307692	0.0615385	0.0307692	0.0615385	0.184615	0.615385	0	0	0.0151515	0.030303	0.0606061	0.030303	0	0.0757576	0.0606061	0.727273	0
ENSG00000116741	-3.26159	0.373737	0.0808081	0.0505051	0.040404	0.0505051	0.0606061	0.0606061	0.10101	0.020202	0.161616	0.347222	0.0416667	0.0694444	0.0694444	0.0555556	0.0416667	0.0416667	0.0694444	0.0555556	0.208333	1
ENSG00000275291	3.22455	0.162162	0.0900901	0.0720721	0.027027	0.0810811	0	0	0.0630631	0.027027	0.477477	0.2	0.115789	0.0421053	0.0105263	0.0210526	0.0105263	0.0105263	0.0210526	0.0842105	0.484211	0
ENSG00000173372	1.03438	0	0.0121951	0.0182927	0.0182927	0.0304878	0.054878	0.0792683	0.195122	0.262195	0.329268	0.0246914	0.00617284	0.0185185	0.0246914	0.0185185	0.0432099	0.0802469	0.179012	0.209877	0.395062	1
ENSG00000174516	0.672718	0.283133	0.0722892	0.0421687	0.0180723	0.0240964	0.0180723	0.0060241	0.0421687	0.0481928	0.445783	0.187919	0.0402685	0.0536913	0.0402685	0.0469799	0.0134228	0.0201342	0.0805369	0.0604027	0.456376	1
ENSG00000151023	-0.334285	0.00724638	0.0144928	0.0362319	0.0144928	0.0362319	0.0362319	0.0507246	0.0362319	0.101449	0.666667	0.00735294	0.0220588	0.0441176	0.0441176	0.00735294	0.00735294	0.00735294	0.0367647	0.191176	0.632353	0
ENSG00000121966	-2.42201	0.425532	0.0425532	0.0212766	0.0319149	0.0212766	0.0106383	0.0212766	0.0531915	0.0531915	0.319149	0.44186	0.0930233	0.0116279	0.0348837	0.0232558	0.0581395	0.0697674	0.0813953	0.0348837	0.151163	0
ENSG00000166484	-4.29709	0.230769	0.0358974	0.0153846	0.0358974	0.0153846	0.0205128	0.0615385	0.0307692	0.117949	0.435897	0.170732	0.0670732	0	0.0121951	0.0487805	0.0426829	0.054878	0.0670732	0.0609756	0.47561	1
ENSG00000223350	4.47021	0.0597015	0.0447761	0.0298507	0.0597015	0.0597015	0.0298507	0.0298507	0.0298507	0.134328	0.522388	0.0724638	0.0144928	0.0144928	0.0869565	0.057971	0.0144928	0.0144928	0.0724638	0.130435	0.521739	0
ENSG00000201217	-0.557611	0	0	0	0.015625	0.015625	0	0.046875	0.046875	0.046875	0.828125	0	0	0	0	0.031746	0	0.031746	0.0634921	0.031746	0.84127	1
ENSG00000159720	-1.995	0.0983607	0.0218579	0.0273224	0.0273224	0.0327869	0.0491803	0.0655738	0.0983607	0.0601093	0.519126	0.129412	0.0235294	0.0411765	0.0235294	0.0352941	0.0411765	0.0235294	0.1	0.147059	0.435294	1
ENSG00000267383	-2.28263	0	0	0	0	0.0136986	0	0.0410959	0.0410959	0.123288	0.780822	0	0	0	0	0	0.0136986	0.0410959	0.123288	0.246575	0.575342	0
ENSG00000135503	-3.16144	0.295082	0.0737705	0.0409836	0.057377	0.0327869	0.0245902	0.057377	0.0327869	0.0819672	0.303279	0.194805	0.038961	0.012987	0.038961	0.025974	0.025974	0.0779221	0.103896	0.0779221	0.402597	1
ENSG00000197629	32.0339	0.030303	0.171717	0.0808081	0.20202	0.181818	0.0707071	0.040404	0.0707071	0.020202	0.131313	0	0.019802	0.029703	0.029703	0.0792079	0.029703	0.039604	0.207921	0.118812	0.445545	1
ENSG00000111424	-6.12342	0.00465116	0.0418605	0.0186047	0.0651163	0.0883721	0.0604651	0.0651163	0.0837209	0.148837	0.423256	0.0331754	0.056872	0.0663507	0.056872	0.0995261	0.028436	0.056872	0.0758294	0.194313	0.331754	1
ENSG00000083454	17.3968	0.297619	0.125	0.047619	0.0714286	0.0595238	0.0238095	0.0119048	0.0416667	0.0357143	0.285714	0.100457	0.0821918	0.0730594	0.0593607	0.0593607	0.0365297	0.0319635	0.0958904	0.127854	0.333333	0
ENSG00000252019	-12.4141	0	0	0	0	0.00884956	0	0.00884956	0.0530973	0.0707965	0.858407	0	0	0.00952381	0.0285714	0.00952381	0.0285714	0.0285714	0.047619	0.0761905	0.771429	1
ENSG00000109762	3.44507	0.184049	0.0368098	0	0.0245399	0.0306748	0.0368098	0.0368098	0.110429	0.159509	0.380368	0.145455	0.0121212	0.0181818	0.0121212	0.030303	0.0181818	0.0484848	0.0545455	0.0848485	0.575758	0
ENSG00000232759	5.06293	0.0775862	0.0862069	0.0431034	0.0603448	0.0689655	0.0689655	0.0775862	0.12931	0.0948276	0.293103	0.0608696	0.0782609	0.0347826	0.0608696	0.0347826	0.0173913	0.0521739	0.104348	0.121739	0.434783	0
ENSG00000213402	16.356	0.0390879	0.0260586	0.0488599	0.0423453	0.104235	0.143322	0.156352	0.208469	0.110749	0.120521	0.0395137	0.0334347	0.0212766	0.0638298	0.0243161	0.0364742	0.0881459	0.0759878	0.148936	0.468085	0
ENSG00000141556	-2.7399	0.286863	0.0482574	0.0134048	0.0214477	0.0348525	0.0375335	0.0402145	0.0482574	0.080429	0.38874	0.225166	0.00993377	0.0231788	0.00331126	0.0397351	0.0629139	0.0629139	0.0662252	0.089404	0.417219	1
ENSG00000174607	1.07963	0.52381	0.047619	0.00680272	0.0544218	0.0340136	0.00680272	0.0204082	0.0136054	0.0204082	0.272109	0.486486	0.0472973	0.0405405	0.027027	0.027027	0.00675676	0.0608108	0.0135135	0.0675676	0.222973	0
ENSG00000200235	-1.50016	0	0	0	0.0294118	0	0	0.0147059	0	0.0882353	0.867647	0	0	0	0	0	0	0.0151515	0.0606061	0.106061	0.818182	1
ENSG00000269680	-2.53653	0.0692521	0.0110803	0.0138504	0.00831025	0.0166205	0.00831025	0.00831025	0.0193906	0.0969529	0.747922	0.0595238	0.00595238	0.00892857	0.014881	0.00595238	0.00892857	0.0267857	0.0386905	0.0982143	0.732143	0
ENSG00000130413	-1.71573	0.266667	0.0333333	0	0	0.0222222	0	0	0.0111111	0.0333333	0.633333	0.230769	0	0.0128205	0.0128205	0.0128205	0	0	0.0128205	0.0384615	0.679487	0
ENSG00000101336	-1.43258	0.175141	0.0677966	0.0112994	0.0112994	0.0225989	0.0225989	0.0338983	0.0282486	0.0734463	0.553672	0.189542	0.0196078	0.00653595	0	0	0	0.0196078	0.0261438	0.0915033	0.647059	1
ENSG00000240505	47.0171	0.133758	0.127389	0.0955414	0.0700637	0.121019	0.0636943	0.0509554	0.0636943	0.101911	0.171975	0	0	0	0.00520833	0.0416667	0.0364583	0.046875	0.0833333	0.125	0.661458	0
ENSG00000152689	-4.36566	0	0	0.00917431	0.0366972	0.0458716	0	0.0366972	0.0366972	0.0550459	0.779817	0.029703	0.00990099	0	0.029703	0.019802	0.019802	0.00990099	0.049505	0.0990099	0.732673	0
ENSG00000139410	-3.85602	0.0227273	0.0151515	0.00757576	0.0151515	0.030303	0.0227273	0.030303	0.0909091	0.143939	0.621212	0.00806452	0.0241935	0.00806452	0.016129	0.0322581	0.016129	0.016129	0.120968	0.16129	0.596774	1
ENSG00000103522	28.8503	0.238938	0.176991	0.141593	0.0884956	0.0619469	0.0442478	0.0707965	0.0619469	0.0530973	0.0619469	0.120301	0.0300752	0.037594	0.0601504	0.0676692	0.0150376	0.0150376	0.0300752	0.112782	0.511278	0
ENSG00000186205	-8.92374	0.359551	0.0786517	0.00749064	0.0149813	0.00374532	0.0187266	0.011236	0.0262172	0.0599251	0.419476	0.187845	0.0662983	0.0165746	0.0276243	0.038674	0.0276243	0.0773481	0.0552486	0.171271	0.331492	1
ENSG00000156398	3.38595	0.201183	0.0414201	0.0236686	0.0236686	0.0414201	0.0414201	0.0177515	0.0887574	0.0828402	0.43787	0.123457	0.037037	0.0123457	0.0246914	0.0617284	0.0123457	0.00617284	0.0617284	0.0864198	0.574074	0
ENSG00000204389	-6.08822	0.222973	0.0810811	0.0878378	0.0810811	0.0675676	0.0608108	0.0675676	0.0472973	0.0540541	0.22973	0.310345	0.103448	0.0689655	0.103448	0.0689655	0.0172414	0.0344828	0.0603448	0.0517241	0.181034	1
ENSG00000207590	-2.20324	0	0	0	0	0	0	0	0.0280374	0.0560748	0.915888	0	0	0	0	0.00909091	0	0	0.00909091	0.0636364	0.918182	0
ENSG00000259040	2.61039	0.157895	0.0175439	0.0175439	0	0.0526316	0.0350877	0.105263	0.0526316	0.122807	0.438596	0.233333	0	0	0.0166667	0.0333333	0	0	0	0.05	0.666667	0
ENSG00000135116	-0.286726	0.572864	0.110553	0.0502513	0.0452261	0.0502513	0.0351759	0.0100503	0.0100503	0.0251256	0.0904523	0.663551	0.0560748	0.0420561	0.0420561	0.0420561	0.00934579	0.0140187	0.0280374	0.0280374	0.0747664	0
ENSG00000265778	-2.34777	0.637255	0.0686275	0.0196078	0	0.0490196	0	0.00980392	0.0294118	0.0392157	0.147059	0.65625	0.0625	0	0.046875	0.046875	0	0	0.03125	0.046875	0.109375	1
ENSG00000261218	9.71403	0.137681	0.123188	0.0434783	0.0289855	0.0434783	0.0434783	0.0289855	0.0434783	0.123188	0.384058	0.0884354	0.047619	0.047619	0.0544218	0.0204082	0.0340136	0.0612245	0.0612245	0.142857	0.442177	0
ENSG00000273406	19.8686	0	0	0	0	0.0769231	0.0769231	0	0	0.0769231	0.769231	0	0	0	0	0.0625	0	0.0625	0	0.0625	0.8125	0
ENSG00000064886	-17.8822	0.019802	0.019802	0	0.00990099	0.039604	0.039604	0.039604	0.0693069	0.306931	0.455446	0.155556	0.0555556	0.0444444	0.0222222	0.0555556	0.0333333	0.0111111	0.0333333	0.144444	0.444444	0
ENSG00000170290	2.5334	0.0240964	0	0.0240964	0.0120482	0.060241	0.0240964	0.060241	0.0843373	0.204819	0.506024	0	0	0	0.0126582	0.0253165	0.0126582	0.0759494	0.101266	0.202532	0.56962	0
ENSG00000245552	-5.49005	0.279762	0.0892857	0.0357143	0.0178571	0.0535714	0.0297619	0.047619	0.0892857	0.0833333	0.27381	0.29932	0.0340136	0.0544218	0.0748299	0.0816327	0.0272109	0.0408163	0.108844	0.047619	0.231293	0
ENSG00000204219	-2.5147	0.353846	0.107692	0.0346154	0.0307692	0.0115385	0.0384615	0.0423077	0.0461538	0.05	0.284615	0.31401	0.0724638	0.0289855	0.0483092	0.0386473	0.0386473	0.0144928	0.0434783	0.0386473	0.362319	0
ENSG00000259856	-2.179	0	0.0104712	0	0.0157068	0.0052356	0.0314136	0.0418848	0.0314136	0.125654	0.73822	0.0108696	0	0.0163043	0.0108696	0.0217391	0.0108696	0.00543478	0.0597826	0.0978261	0.766304	1
ENSG00000252534	-2.36072	0	0	0	0.0192308	0	0	0.0192308	0.0384615	0.153846	0.769231	0	0	0	0	0.0555556	0.0185185	0.0740741	0.0185185	0.111111	0.722222	0
ENSG00000182700	3.59477	0	0	0	0	0.0222222	0	0.0222222	0.0666667	0.111111	0.777778	0	0	0	0	0	0.0434783	0.0217391	0	0.0434783	0.891304	0
ENSG00000064651	1.95639	0.519737	0.0394737	0.0723684	0.0789474	0.0460526	0.0394737	0.0526316	0.0197368	0.0197368	0.111842	0.379845	0.0310078	0.0387597	0.0542636	0.0542636	0.0465116	0.0852713	0.108527	0.0387597	0.162791	0
ENSG00000198046	-5.00631	0.530612	0.0943878	0.0153061	0.0102041	0.0153061	0.0102041	0.00765306	0.0204082	0.0612245	0.234694	0.284264	0.00507614	0.00507614	0.0203046	0.0406091	0.0304569	0.0203046	0.0456853	0.121827	0.426396	0
ENSG00000148154	0.559761	0.288889	0.037037	0	0.0222222	0.0296296	0.00740741	0.0296296	0.0222222	0.0444444	0.518519	0.238095	0.0238095	0	0	0.0238095	0.00793651	0.015873	0.0238095	0.134921	0.531746	0
ENSG00000273015	-0.170586	0.823529	0.0588235	0.0196078	0	0	0	0	0.0196078	0.0196078	0.0588235	0.830189	0.0754717	0.0188679	0	0	0	0	0.0188679	0.0377358	0.0188679	0
ENSG00000174776	-1.27704	0	0	0	0.0163934	0.0327869	0.0163934	0.0327869	0.0491803	0.0163934	0.836066	0.0175439	0.0350877	0.0350877	0.0175439	0.0175439	0	0.0175439	0.0526316	0.0877193	0.719298	1
ENSG00000196937	2.06729	0.328358	0.0298507	0.0298507	0	0	0.0447761	0.0746269	0.0895522	0.0447761	0.358209	0.25	0.015625	0.015625	0.015625	0.015625	0	0.015625	0.03125	0.046875	0.59375	0
ENSG00000131797	-0.581058	0.257812	0	0.0078125	0.015625	0.0234375	0.015625	0.0234375	0.0390625	0.0390625	0.578125	0.181818	0.00909091	0.00909091	0.00909091	0.0181818	0.0181818	0.00909091	0.0454545	0.0909091	0.609091	0
ENSG00000205269	-3.49608	0.526882	0.0537634	0.0430108	0.0107527	0	0	0	0	0.0215054	0.344086	0.61039	0.0519481	0.025974	0.012987	0.0519481	0.025974	0	0.012987	0.012987	0.194805	1
ENSG00000222955	-0.384099	0	0	0	0	0	0	0.0126582	0.0126582	0.0506329	0.924051	0	0	0	0	0	0	0	0.0128205	0.0897436	0.897436	0
ENSG00000151914	-0.209476	0.653846	0.0320513	0.025641	0.0128205	0.0192308	0.00641026	0.025641	0.0192308	0.0128205	0.192308	0.423913	0.0108696	0.0434783	0.0217391	0.0217391	0.0108696	0.0434783	0.0434783	0.0543478	0.326087	1
ENSG00000035720	3.58883	0	0.0625	0	0.03125	0.03125	0	0.125	0.125	0.125	0.5	0	0	0	0	0.0625	0	0.125	0.0625	0.0625	0.6875	0
ENSG00000165929	6.22538	0.08	0.056	0.024	0.008	0.04	0.016	0.04	0.056	0.064	0.616	0.00769231	0.0692308	0.0230769	0.0307692	0.0230769	0.0153846	0.0538462	0.0153846	0.0769231	0.684615	0
ENSG00000211899	34.1059	0.113636	0.0530303	0.0492424	0.0757576	0.0984848	0.0606061	0.0757576	0.117424	0.166667	0.189394	0	0	0.00677966	0.00338983	0.0305085	0.0237288	0.020339	0.0610169	0.183051	0.671186	0
ENSG00000251811	3.10722	0	0	0	0	0.025	0	0.025	0.1125	0.0875	0.75	0	0	0	0	0	0	0	0.025641	0.0641026	0.910256	1
ENSG00000180787	-1.29112	0.208163	0.0122449	0.00816327	0.00408163	0.0204082	0.0122449	0.0285714	0.0163265	0.0530612	0.636735	0.135747	0	0.00904977	0.0226244	0.0180995	0.0271493	0.0135747	0.0180995	0.0497738	0.705882	0
ENSG00000205189	1.59958	0.619565	0.0108696	0	0.0217391	0.0108696	0	0.0434783	0.076087	0.0652174	0.152174	0.463415	0.0487805	0	0	0.0365854	0	0	0	0.0609756	0.390244	0
ENSG00000276085	-10.375	0.0131579	0.0131579	0.0263158	0.0131579	0.0526316	0.0394737	0	0.0657895	0.0526316	0.723684	0.0461538	0.0307692	0	0.0307692	0.0461538	0.0615385	0.0307692	0.0461538	0.0615385	0.646154	1
ENSG00000225938	1.18998	0.375	0.0416667	0.0208333	0.0208333	0.0208333	0.0833333	0.03125	0.03125	0.0416667	0.333333	0.404959	0.0743802	0.0247934	0.0330579	0.0578512	0.0330579	0.0247934	0.0661157	0.0743802	0.206612	0
ENSG00000255398	-5.02446	0.0046729	0	0.0046729	0.00934579	0.0373832	0.0140187	0.0420561	0.0700935	0.140187	0.67757	0.0298507	0.00995025	0.0149254	0.0248756	0	0.00497512	0.00995025	0.0497512	0.0845771	0.771144	1
ENSG00000215440	-21.0119	0	0	0	0.00675676	0.0135135	0.00675676	0.00675676	0.027027	0.0743243	0.864865	0.0699301	0.020979	0	0.00699301	0.048951	0.048951	0.041958	0.041958	0.0839161	0.636364	1
ENSG00000251791	0.225658	0	0	0	0	0.00653595	0	0	0.0130719	0.0522876	0.928105	0	0	0	0	0	0	0.00694444	0	0.0555556	0.9375	0
ENSG00000109689	1.08954	0.236559	0.0537634	0.0322581	0.0322581	0.139785	0.0215054	0.0107527	0.0752688	0.0430108	0.354839	0.164706	0.0470588	0.0470588	0.0470588	0.0470588	0	0.0470588	0.0588235	0.105882	0.435294	0
ENSG00000151176	-2.4328	0.244681	0.0159574	0.0425532	0.0212766	0.0265957	0.0106383	0.0212766	0.0744681	0.0851064	0.457447	0.162338	0.0194805	0.0194805	0.0324675	0.025974	0.00649351	0.025974	0.0519481	0.12987	0.525974	1
ENSG00000140749	-33.9512	0	0	0.00714286	0	0.0142857	0.00714286	0.0214286	0.0571429	0.0714286	0.821429	0.00934579	0.0654206	0.0186916	0.0654206	0.046729	0.0186916	0.0560748	0.0747664	0.121495	0.523364	1
ENSG00000229106	-2.65162	0.241692	0.0694864	0.00906344	0.0241692	0.0392749	0.0181269	0.0271903	0.0543807	0.102719	0.413897	0.139442	0.00398406	0.0239044	0.0398406	0.0278884	0.0239044	0.0278884	0.0398406	0.0756972	0.59761	0
ENSG00000172197	-2.21179	0.277228	0.0693069	0.019802	0.0792079	0.029703	0.029703	0.049505	0.029703	0.0693069	0.346535	0.197674	0.0930233	0.0697674	0.0465116	0.0930233	0.0465116	0.0348837	0.0348837	0.0348837	0.348837	1
ENSG00000100483	2.53212	0.195122	0.0243902	0.0243902	0	0.0365854	0.0121951	0.0365854	0.0365854	0.097561	0.536585	0.238636	0.0113636	0	0	0.0227273	0	0	0.0340909	0.0340909	0.659091	0
ENSG00000242534	6.03177	0	0	0	0.0178571	0.0178571	0	0.0357143	0.0535714	0.107143	0.767857	0	0	0	0	0.0181818	0.0181818	0.0545455	0.0727273	0.109091	0.727273	0
ENSG00000115828	-12.0964	0.221477	0.0738255	0.0134228	0.0402685	0.033557	0.0134228	0.0469799	0.0872483	0.114094	0.355705	0.225806	0.0322581	0.0107527	0.0215054	0.0645161	0.0322581	0.0537634	0.0752688	0.0752688	0.408602	1
ENSG00000255310	-1.53269	0	0	0	0	0.00649351	0	0	0.025974	0.0454545	0.922078	0	0	0	0	0	0.00609756	0	0.00609756	0.115854	0.871951	0
ENSG00000256249	-0.935346	0	0.00719424	0	0	0.00719424	0.00719424	0.0143885	0.0359712	0.129496	0.798561	0.00724638	0	0.0217391	0.00724638	0.00724638	0	0.0144928	0.0362319	0.0942029	0.811594	1
ENSG00000172264	-5.41174	0.366438	0.191781	0.126712	0.0376712	0.0171233	0.00684932	0.0205479	0.0205479	0.0410959	0.171233	0.52451	0.0637255	0.0245098	0.00980392	0.00490196	0.0196078	0	0.0196078	0.0637255	0.269608	0
ENSG00000164251	-4.90904	0.507853	0.0575916	0.0418848	0.0314136	0.026178	0.0157068	0.0052356	0.0157068	0.0837696	0.21466	0.342857	0.0380952	0.047619	0.0190476	0.0285714	0.00952381	0.0285714	0.047619	0.0761905	0.361905	1
ENSG00000199627	1.27558	0.0298507	0	0.0298507	0.0298507	0.104478	0.0149254	0.0149254	0.0746269	0.104478	0.597015	0.0606061	0.0151515	0	0	0.030303	0.0151515	0.0151515	0.0606061	0.0757576	0.727273	1
ENSG00000120278	2.25568	0.27193	0.00877193	0.0526316	0.0438596	0.0438596	0.0526316	0.0438596	0.0350877	0.0438596	0.403509	0.362963	0.00740741	0	0.0296296	0.037037	0.0148148	0.0296296	0.0444444	0.111111	0.362963	0
ENSG00000134109	4.42792	0.323944	0.119718	0.0774648	0.0704225	0.112676	0.0422535	0.0774648	0.0492958	0.0352113	0.0915493	0.296296	0.0444444	0.0444444	0.037037	0.0444444	0.0222222	0.0518519	0.0814815	0.125926	0.251852	0
ENSG00000169122	-2.26605	0.62234	0.0585106	0.00531915	0.0106383	0.0212766	0.00531915	0.0159574	0.0159574	0.0159574	0.228723	0.310345	0.0229885	0.0229885	0.0229885	0	0.0229885	0.045977	0.0344828	0.0689655	0.448276	1
ENSG00000082074	-44.1284	0.0114943	0	0	0.0114943	0.0229885	0.0114943	0.0229885	0.0344828	0.0229885	0.862069	0.169014	0.0985915	0	0.0704225	0.028169	0.028169	0.084507	0.0704225	0.028169	0.422535	1
ENSG00000234965	-1.66433	0.528822	0.0601504	0.0401003	0.0275689	0.0275689	0.0200501	0.0325815	0.0551378	0.0726817	0.135338	0.498645	0.0921409	0.0298103	0.0460705	0.0243902	0.0271003	0.0406504	0.0460705	0.0623306	0.132791	0
ENSG00000118785	2.34951	0.08	0.0133333	0.04	0.04	0.0133333	0	0.0133333	0.08	0.08	0.64	0.0684932	0.0410959	0	0.0273973	0	0.0273973	0.0273973	0.0410959	0.0958904	0.671233	0
ENSG00000201944	-2.16306	0	0	0	0	0	0	0	0.0172414	0.0431034	0.939655	0	0	0	0	0.00819672	0	0	0.00819672	0.0983607	0.885246	0
ENSG00000241839	-4.35875	0.192982	0.0701754	0.0701754	0.0438596	0.0263158	0.00877193	0.0526316	0.114035	0.0877193	0.333333	0.208333	0.09375	0.03125	0.03125	0.0416667	0.0416667	0.0520833	0.114583	0.114583	0.270833	1
ENSG00000256007	-0.757098	0.0192308	0.0128205	0.00641026	0.0192308	0.0384615	0.025641	0.0192308	0.0769231	0.147436	0.634615	0.0316456	0.0126582	0	0.0126582	0.0443038	0.0126582	0.0316456	0.0822785	0.107595	0.664557	1
ENSG00000157168	-5.2453	0.550914	0.258486	0.0287206	0.0182768	0.0156658	0.0182768	0.0130548	0.0234987	0.0130548	0.0600522	0.691304	0.0565217	0.0173913	0.0217391	0.0173913	0.00434783	0.026087	0.0217391	0.0565217	0.0869565	1
ENSG00000198780	-1.48004	0.309417	0.0403587	0.0179372	0.0403587	0.0269058	0.0313901	0.0179372	0.0538117	0.0762332	0.38565	0.233696	0.0380435	0.0217391	0.0597826	0.0271739	0.00543478	0.0326087	0.00543478	0.0652174	0.51087	0
ENSG00000152766	-27.7901	0.0217391	0.0217391	0	0	0.0217391	0.0434783	0.0434783	0.0869565	0.152174	0.608696	0.0909091	0	0.030303	0.030303	0.0606061	0	0	0.0909091	0.0909091	0.606061	1
ENSG00000154358	0.774963	0.0263158	0.0307018	0.0526316	0.0482456	0.0745614	0.0789474	0.0833333	0.175439	0.157895	0.27193	0.0176991	0.0663717	0.0265487	0.0442478	0.0884956	0.0530973	0.0707965	0.146018	0.190265	0.29646	0
ENSG00000196092	5.26363	0.735294	0.117647	0.0392157	0.0686275	0.0196078	0.0196078	0	0	0	0	0.553299	0.172589	0.0964467	0.0659898	0.0406091	0.0152284	0.00507614	0.0101523	0.0203046	0.0203046	0
ENSG00000144218	4.62438	0.103448	0.0344828	0.0114943	0.0229885	0.0344828	0.0344828	0.0114943	0.0689655	0.0689655	0.609195	0.0631579	0.0315789	0.0315789	0.0315789	0.0526316	0.0736842	0.0631579	0.0315789	0.0526316	0.568421	0
ENSG00000199509	-1.76052	0	0	0.015873	0	0.015873	0	0.015873	0.047619	0.047619	0.857143	0	0	0	0	0.0344828	0	0.0172414	0.0344828	0.0344828	0.87931	0
ENSG00000136717	-0.672976	0.394366	0.0892019	0.028169	0.00938967	0.0187793	0.0140845	0.00938967	0.0187793	0.0469484	0.370892	0.291391	0.013245	0	0.013245	0.013245	0.00662252	0.0264901	0.0264901	0.0927152	0.516556	0
ENSG00000149485	-3.58757	0.43617	0.0904255	0.0265957	0.0265957	0.0212766	0.0159574	0.0691489	0.0265957	0.0478723	0.239362	0.403226	0.0483871	0.00806452	0.00806452	0.00806452	0.0564516	0.0645161	0.0483871	0.0806452	0.274194	1
ENSG00000137078	17.72	0.0413793	0.0482759	0.0758621	0.103448	0.0275862	0.0413793	0.117241	0.144828	0.0344828	0.365517	0.0451613	0.0129032	0.0193548	0.0387097	0.0387097	0.00645161	0.0258065	0.0516129	0.16129	0.6	0
ENSG00000221025	3.02353	0	0	0	0.0028169	0.0028169	0.0112676	0.0338028	0.0873239	0.225352	0.63662	0	0	0	0.00280112	0.00840336	0.00280112	0.0196078	0.0392157	0.134454	0.792717	1
ENSG00000112303	0.365577	0.0133333	0	0	0.0266667	0.0533333	0	0.0533333	0.0266667	0.08	0.746667	0.0140845	0	0.028169	0.0140845	0.028169	0.0422535	0.028169	0.0140845	0.0704225	0.760563	1
ENSG00000104324	-1.5581	0.172414	0.0775862	0.0431034	0.0689655	0.0344828	0.0344828	0.0603448	0.0603448	0.112069	0.336207	0.20354	0.0530973	0.0442478	0.0530973	0.0353982	0.0619469	0.0530973	0.0530973	0.115044	0.327434	1
ENSG00000142347	-10.2229	0.114035	0.0394737	0.0482456	0.0570175	0.0263158	0.0219298	0.0526316	0.0482456	0.118421	0.473684	0.134409	0.0430108	0.0215054	0.0215054	0.0430108	0.0483871	0.0483871	0.0967742	0.11828	0.424731	1
ENSG00000126822	-2.20227	0.64794	0.0973783	0.0337079	0.0262172	0.0262172	0.00749064	0.0187266	0.0187266	0.0262172	0.0973783	0.412698	0.134921	0.015873	0.047619	0.047619	0	0.0396825	0.0238095	0.047619	0.230159	1
ENSG00000202412	-0.429027	0.0263158	0.0131579	0	0	0.0131579	0	0.0131579	0.0131579	0.0263158	0.894737	0	0	0	0	0.0273973	0	0	0	0.0410959	0.931507	0
ENSG00000120910	1.29873	0.251046	0.0376569	0.0041841	0.0209205	0.0209205	0.0041841	0.0167364	0.0209205	0.0585774	0.564854	0.169725	0.0275229	0.00458716	0.0137615	0.0412844	0.0137615	0.00458716	0.00917431	0.0275229	0.688073	0
ENSG00000206913	0.532928	0	0.00990099	0	0	0	0	0.029703	0.019802	0.049505	0.891089	0	0	0	0.00990099	0	0	0.019802	0.00990099	0.0594059	0.90099	1
ENSG00000241549	5.70647	0.255814	0.0232558	0	0	0.0465116	0	0.0232558	0.116279	0.0930233	0.44186	0.132075	0.0377358	0	0.0188679	0.0566038	0.0188679	0.0188679	0.0188679	0.0754717	0.622642	0
ENSG00000273319	0.179307	0.0108696	0	0	0	0	0	0.0108696	0.076087	0.163043	0.73913	0.010989	0	0	0	0	0	0	0.032967	0.043956	0.912088	0
ENSG00000196961	0.114341	0.0909091	0.0113636	0.00568182	0.0113636	0.00568182	0.0113636	0.00568182	0.0113636	0.0795455	0.767045	0.0935673	0.00584795	0	0.00584795	0.00584795	0.0116959	0.00584795	0.0116959	0.0701754	0.789474	1
ENSG00000121316	-6.69465	0.241007	0.0611511	0.0251799	0.0143885	0.0251799	0.00719424	0.0215827	0.057554	0.0755396	0.471223	0.162037	0.0694444	0.0231481	0.00925926	0.0324074	0.0324074	0.0324074	0.0416667	0.0925926	0.50463	1
ENSG00000252585	-1.72649	0	0	0	0	0	0	0.00793651	0.031746	0.015873	0.944444	0	0	0	0	0.025	0	0.00833333	0.0166667	0.0666667	0.883333	1
ENSG00000224041	19.9007	0	0	0.0333333	0.133333	0.0666667	0.0333333	0.0333333	0.0666667	0.0666667	0.566667	0	0	0	0	0.0294118	0	0.0294118	0.0294118	0.0882353	0.823529	0
ENSG00000244879	-0.278103	0.44086	0.0752688	0.0215054	0.0107527	0.0430108	0.0322581	0.0215054	0.0107527	0.0322581	0.311828	0.358025	0.037037	0.0493827	0.037037	0.0246914	0	0.037037	0.0864198	0.0864198	0.283951	0
ENSG00000242258	1.85694	0.0353982	0.0530973	0.0442478	0.0442478	0.0265487	0.0265487	0.0176991	0.0707965	0.132743	0.548673	0.0196078	0.0294118	0.00980392	0.0196078	0.0490196	0.0196078	0.0392157	0.0588235	0.0588235	0.696078	0
ENSG00000100300	-11.1967	0.264925	0.0485075	0.0261194	0.0261194	0.0223881	0.011194	0.0223881	0.0597015	0.100746	0.41791	0.229508	0.0437158	0.0273224	0.0382514	0.0491803	0.0327869	0.0546448	0.103825	0.0710383	0.349727	1
ENSG00000134072	-9.91792	0.136054	0.0816327	0.0680272	0.0544218	0.0340136	0.0272109	0.0340136	0.0544218	0.115646	0.394558	0.209677	0.0967742	0.0322581	0.0806452	0.0403226	0.016129	0.0322581	0.0483871	0.0806452	0.362903	1
ENSG00000117602	-1.21944	0.195946	0.0337838	0.0135135	0.027027	0.0540541	0	0.0135135	0.0337838	0.0878378	0.540541	0.183824	0.0147059	0.00735294	0.0147059	0.0147059	0.0147059	0.0220588	0.0588235	0.139706	0.529412	0
ENSG00000198130	0.49953	0.349593	0.0487805	0.0162602	0.0243902	0.00813008	0	0.0243902	0.0243902	0.0650407	0.439024	0.231579	0.0105263	0	0.0105263	0	0.0105263	0	0.0105263	0.0315789	0.694737	0
ENSG00000199525	-1.36479	0	0	0	0	0	0	0	0.0454545	0.0454545	0.909091	0	0	0	0	0	0	0	0.0212766	0.12766	0.851064	0
ENSG00000162734	3.37008	0.218391	0.0689655	0.0574713	0.091954	0.0689655	0.0344828	0.0344828	0.0229885	0.0804598	0.321839	0.197531	0.0493827	0.0740741	0	0	0.0123457	0.0123457	0.0617284	0.123457	0.469136	1
ENSG00000258399	2.63189	0	0	0	0.00666667	0.02	0.0166667	0.0433333	0.116667	0.196667	0.6	0	0	0	0.00668896	0.0100334	0.00668896	0.0334448	0.0735786	0.143813	0.725753	0
ENSG00000048028	2.50751	0.10396	0.0148515	0.00990099	0.0049505	0.039604	0.039604	0.029703	0.0445545	0.118812	0.594059	0.0980392	0.0147059	0.00490196	0.00490196	0.00980392	0.00490196	0.0343137	0.0637255	0.0686275	0.696078	0
ENSG00000197134	-1.565	0.135458	0.103586	0.0159363	0.0159363	0.0159363	0.0159363	0.0398406	0.0796813	0.103586	0.474104	0.187755	0.0571429	0.00408163	0.00816327	0.0204082	0.0326531	0.0489796	0.0530612	0.0938776	0.493878	0
ENSG00000172216	-4.10613	0.405063	0.0675105	0.021097	0.0126582	0.0295359	0.0253165	0.0379747	0.0126582	0.105485	0.2827	0.396648	0.0502793	0.0391061	0.0335196	0.0391061	0.027933	0.0502793	0.0502793	0.0391061	0.273743	1
ENSG00000168661	0.77117	0.188406	0	0	0.00483092	0.00966184	0.00966184	0.0144928	0.0193237	0.0434783	0.710145	0.0994764	0	0	0	0.0104712	0	0.0052356	0.0052356	0.0890052	0.790576	0
ENSG00000115461	-1.04231	0.581699	0.111111	0.0261438	0.0718954	0.0522876	0.00653595	0.0196078	0.0326797	0.0326797	0.0653595	0.514019	0.0934579	0.046729	0.046729	0.046729	0.0186916	0.0280374	0.0186916	0.0373832	0.149533	0
ENSG00000141504	-3.08448	0.0235294	0.0235294	0.00392157	0	0.00392157	0.0156863	0.00784314	0.027451	0.121569	0.772549	0.0292887	0.0041841	0.0041841	0.0041841	0.0125523	0.0125523	0.0251046	0.0209205	0.0711297	0.8159	1
ENSG00000272625	-4.7857	0	0	0	0.005	0	0.005	0.005	0.015	0.03	0.94	0.005	0.015	0	0	0.01	0	0.005	0.06	0.105	0.8	1
ENSG00000183696	-3.10824	0.262443	0.0452489	0.0226244	0.0226244	0.0135747	0.0497738	0.0497738	0.0904977	0.131222	0.312217	0.258242	0.0274725	0	0.0164835	0.0164835	0.0274725	0.0769231	0.0659341	0.131868	0.379121	1
ENSG00000054654	-1.98861	0.404762	0.0297619	0.0178571	0.0535714	0.0119048	0	0.0119048	0.0119048	0.0595238	0.39881	0.401316	0.0328947	0.0394737	0.0197368	0.0131579	0.0197368	0.0394737	0.0328947	0.0328947	0.368421	0
ENSG00000137474	-1.33533	0.15847	0.0819672	0.0546448	0.0327869	0.0382514	0.0327869	0.0765027	0.0765027	0.0546448	0.393443	0.0833333	0.0654762	0.077381	0.0654762	0.0654762	0.0297619	0.0297619	0.0714286	0.077381	0.434524	1
ENSG00000177674	-7.69642	0.117647	0.0367647	0.0294118	0.0220588	0.0367647	0.0441176	0.0294118	0.0735294	0.117647	0.492647	0.12844	0.0458716	0.0275229	0.0366972	0.0183486	0.0183486	0.0275229	0.0458716	0.155963	0.495413	1
ENSG00000180871	-19.8618	0.0458716	0.0366972	0	0.0642202	0.0275229	0.0183486	0.0275229	0.110092	0.0917431	0.577982	0.0561798	0.0449438	0.0674157	0.0561798	0.0786517	0.0224719	0.0337079	0.0449438	0.134831	0.460674	1
ENSG00000184702	1.03925	0.377358	0.045283	0.0264151	0.0301887	0.0150943	0.0301887	0.0339623	0.0679245	0.0792453	0.29434	0.22549	0.0392157	0.0196078	0.0196078	0.0196078	0.0196078	0.0343137	0.0539216	0.0784314	0.490196	0
ENSG00000146592	-1.92724	0	0.016129	0.0967742	0.016129	0.016129	0	0.0322581	0.112903	0.0645161	0.645161	0.015873	0.031746	0.047619	0.015873	0.047619	0.031746	0.047619	0.047619	0.0793651	0.634921	1
ENSG00000276182	2.09985	0	0	0	0	0	0	0.0222222	0.0222222	0.0222222	0.933333	0	0	0	0	0.0238095	0	0	0	0.0238095	0.952381	0
ENSG00000253891	-1.58333	0	0	0	0	0.0222222	0.0222222	0	0.0222222	0.155556	0.777778	0	0	0	0.0227273	0.0227273	0.0227273	0.0227273	0.0909091	0.113636	0.704545	0
ENSG00000120055	-6.26176	0.224576	0.0338983	0.00847458	0.0127119	0.0127119	0.0127119	0.0338983	0.0381356	0.0635593	0.559322	0.192708	0.0416667	0.015625	0.015625	0.0260417	0.0260417	0.046875	0.0625	0.130208	0.442708	0
ENSG00000076944	-3.55427	0.117647	0.0462185	0.0462185	0.0210084	0.0252101	0.0588235	0.0336134	0.0714286	0.109244	0.470588	0.0961538	0.0384615	0.00480769	0.0432692	0.0192308	0.0384615	0.0336538	0.105769	0.0913462	0.528846	1
ENSG00000228382	9.25905	0.0111111	0.0555556	0.0444444	0.0888889	0.0888889	0.0444444	0.0666667	0.0444444	0.0666667	0.488889	0.0980392	0.00980392	0.0490196	0.0392157	0.0392157	0.0196078	0.0686275	0.0588235	0.0980392	0.519608	0
ENSG00000100983	-1.35077	0.143564	0.029703	0.00990099	0.019802	0.0148515	0.0049505	0.0148515	0.0148515	0.0742574	0.673267	0.152632	0.0210526	0.00526316	0.0105263	0.00526316	0	0.0157895	0.0473684	0.0842105	0.657895	1
ENSG00000148655	-8.70539	0.45098	0.107843	0.0441176	0.00490196	0.00490196	0.00980392	0.0245098	0.0686275	0.0392157	0.245098	0.270833	0.03125	0.0208333	0.0104167	0.0416667	0.0520833	0.0520833	0.0416667	0.104167	0.375	1
ENSG00000188522	-0.30425	0.309091	0.05	0.0227273	0.05	0.0136364	0.0409091	0.0590909	0.0545455	0.136364	0.263636	0.246154	0.0461538	0.0307692	0.0307692	0.0153846	0.0205128	0.0666667	0.112821	0.0820513	0.348718	0
ENSG00000211976	-2.66621	0	0.0169492	0.0254237	0.0338983	0.0932203	0.0508475	0.0932203	0.101695	0.101695	0.483051	0	0.00862069	0.0431034	0.155172	0.0689655	0.0172414	0.0344828	0.0775862	0.0948276	0.5	0
ENSG00000206047	0.660903	0	0	0	0	0	0.0769231	0	0.0769231	0.0384615	0.807692	0	0	0	0	0.0666667	0.0666667	0	0	0.0666667	0.8	0
ENSG00000074657	-0.925861	0.294798	0.0635838	0.00578035	0.00578035	0.0231214	0.0115607	0.0346821	0.0578035	0.0520231	0.450867	0.241611	0.033557	0.0134228	0.0201342	0.0134228	0.00671141	0.0201342	0.0604027	0.0671141	0.52349	0
ENSG00000117632	0.113881	0.248588	0.0677966	0.0338983	0.0225989	0.0508475	0.039548	0.0225989	0.0564972	0.0847458	0.372881	0.191358	0.0679012	0.0246914	0.0246914	0.0493827	0.037037	0.0246914	0.0679012	0.0802469	0.432099	0
ENSG00000122367	7.91567	0.0353535	0.00505051	0.020202	0.020202	0.0353535	0.040404	0.0252525	0.0808081	0.156566	0.580808	0	0	0.005	0.015	0.025	0.02	0.02	0.065	0.14	0.71	0
ENSG00000232613	4.9666	0.0336134	0.0420168	0.0168067	0.10084	0.0840336	0.0168067	0.12605	0.142857	0.109244	0.327731	0.0504202	0.0756303	0.0252101	0.0252101	0.0840336	0.0336134	0.0420168	0.0588235	0.0756303	0.529412	0
ENSG00000138617	-2.3251	0.0058651	0	0	0.00293255	0.00879765	0.00879765	0.0469208	0.0821114	0.0938416	0.750733	0.00600601	0.003003	0.003003	0.00600601	0.021021	0.039039	0.042042	0.0510511	0.0960961	0.732733	0
ENSG00000211973	7.10641	0.0909091	0.0681818	0	0.0454545	0.0909091	0.0454545	0.0227273	0.0681818	0.136364	0.431818	0.116667	0.0833333	0.0333333	0.05	0.0833333	0	0.0166667	0.116667	0.133333	0.366667	0
ENSG00000171943	-1.06657	0.705882	0.147059	0.0294118	0	0.0294118	0	0	0	0.0294118	0.0588235	0.823529	0.0588235	0	0	0.0588235	0	0	0	0.0588235	0	1
ENSG00000185436	12.7644	0.244565	0.130435	0.0923913	0.0706522	0.0978261	0.0706522	0.048913	0.0271739	0.0815217	0.13587	0.184834	0.07109	0.056872	0.0331754	0.07109	0.0521327	0.042654	0.0853081	0.127962	0.274882	0
ENSG00000197813	12.974	0.0310734	0.00847458	0.00847458	0.019774	0.0310734	0.039548	0.0451977	0.110169	0.220339	0.485876	0.00511509	0.0153453	0.0153453	0.0153453	0.0179028	0.0127877	0.0179028	0.028133	0.084399	0.787724	0
ENSG00000123384	-1.07065	0.224359	0.108974	0.0512821	0.0512821	0.0320513	0.0384615	0.0128205	0.0705128	0.0769231	0.333333	0.14876	0.0578512	0.0495868	0.0495868	0.0578512	0.00826446	0.0413223	0.0413223	0.0661157	0.479339	1
ENSG00000251739	0.0687224	0	0	0	0	0.00877193	0	0.00877193	0	0.0964912	0.885965	0	0	0	0	0	0	0.00925926	0.0185185	0.0740741	0.898148	1
ENSG00000118200	1.17848	0.4	0.0421053	0.0210526	0.0421053	0.0210526	0.0105263	0.0210526	0.0421053	0.0736842	0.326316	0.205128	0.0512821	0.0128205	0.025641	0.0641026	0.0128205	0.0384615	0.0512821	0.128205	0.410256	1
ENSG00000261716	0.535782	0.0714286	0.047619	0.0238095	0.0952381	0.119048	0	0	0.047619	0	0.595238	0	0.139535	0.0232558	0.116279	0.0465116	0.0232558	0	0.0232558	0.116279	0.511628	0
ENSG00000163520	0.832714	0.412541	0.0924092	0.0330033	0.0165017	0.0165017	0	0.0264026	0.0330033	0.0924092	0.277228	0.352	0.056	0.024	0.012	0.012	0.008	0.012	0.032	0.068	0.424	0
ENSG00000202205	4.41183	0.0125	0	0.0125	0	0.025	0.0125	0.025	0.0625	0.0625	0.7875	0	0	0	0.011236	0	0	0.0224719	0.0337079	0.101124	0.831461	1
ENSG00000002549	0.630534	0.252688	0.0483871	0.0322581	0.016129	0.0215054	0.00537634	0.0591398	0.0537634	0.123656	0.387097	0.15	0.06875	0.01875	0.0375	0.00625	0.025	0	0.025	0.1	0.56875	1
ENSG00000258555	2.14776	0.108871	0.016129	0.00806452	0.0120968	0.0201613	0.0362903	0.0483871	0.100806	0.145161	0.504032	0.109756	0.00406504	0.00406504	0.0121951	0.0121951	0.00406504	0.0569106	0.0487805	0.0813008	0.666667	0
ENSG00000130635	0.112611	0.368421	0.033241	0.0110803	0.00831025	0.00831025	0.00831025	0.0193906	0.0277008	0.0692521	0.445983	0.184116	0.0180505	0.0144404	0.0144404	0.00722022	0.00361011	0.0144404	0.0144404	0.129964	0.599278	0
ENSG00000269951	0.65263	0.248175	0.0145985	0	0	0.0364964	0.0218978	0.0364964	0.0656934	0.0510949	0.525547	0.228571	0.0142857	0.0285714	0.00714286	0.0142857	0.00714286	0.0214286	0.0642857	0.0357143	0.578571	0
ENSG00000244198	-27.0635	0	0	0	0	0.0952381	0	0.047619	0	0.0952381	0.761905	0	0	0	0	0.0384615	0	0.0384615	0	0.0384615	0.884615	0
ENSG00000227028	-7.85346	0.0169492	0.0169492	0.0338983	0	0.0338983	0	0	0.0508475	0.118644	0.728814	0.0181818	0.0181818	0	0.0181818	0.0181818	0.0363636	0.0363636	0.0363636	0.0909091	0.727273	1
ENSG00000114573	-2.86412	0.3875	0.05	0.0125	0.025	0.0625	0	0.0125	0.05	0.0625	0.3375	0.384615	0.0192308	0	0.0192308	0	0	0.0192308	0.0192308	0.0769231	0.461538	1
ENSG00000005381	-61.97	0.00359712	0.0143885	0.0143885	0.0431655	0.0791367	0.0755396	0.136691	0.125899	0.143885	0.363309	0.582524	0.199029	0.038835	0.0339806	0.0485437	0.0145631	0.0145631	0.00970874	0.0145631	0.0436893	1
ENSG00000139531	-3.56779	0.111111	0.0694444	0.00694444	0.0347222	0.0277778	0.00694444	0.0347222	0.0486111	0.0694444	0.590278	0.0650407	0.0325203	0.0243902	0.0162602	0.0162602	0.00813008	0.0162602	0.0650407	0.0650407	0.691057	1
ENSG00000163617	0.57539	0.206522	0.0326087	0	0	0.0108696	0	0.0108696	0.0217391	0.0326087	0.684783	0.197802	0	0	0.043956	0	0.010989	0	0.043956	0.043956	0.659341	0
ENSG00000127951	1.51532	0.1	0.0166667	0.0666667	0.0166667	0.0166667	0.05	0.0833333	0.2	0.166667	0.283333	0.0508475	0.0508475	0.0169492	0	0.135593	0.0677966	0.0508475	0.0847458	0.0677966	0.474576	1
ENSG00000199370	-0.917062	0	0.00980392	0	0	0.00980392	0	0.00980392	0.0196078	0.0980392	0.852941	0	0	0	0	0.0291262	0	0.0291262	0.0194175	0.116505	0.805825	0
ENSG00000143653	-3.5941	0.279503	0.0559006	0.0372671	0.0496894	0.0248447	0.0186335	0.0496894	0.0434783	0.0434783	0.397516	0.195312	0.0546875	0.0234375	0.03125	0.078125	0.03125	0.0625	0.0703125	0.132812	0.320312	1
ENSG00000211898	-0.728762	0	0	0.00546448	0	0.010929	0.00546448	0.0163934	0.0327869	0.120219	0.808743	0	0	0	0.0108108	0.0108108	0.00540541	0.0216216	0.027027	0.124324	0.8	0
ENSG00000171314	-8.1719	0.193694	0.0540541	0.045045	0.045045	0.0630631	0.0405405	0.0630631	0.0855856	0.0900901	0.31982	0.162011	0.106145	0.0614525	0.0614525	0.0726257	0.0223464	0.0614525	0.145251	0.122905	0.184358	1
ENSG00000251748	-2.84612	0	0	0	0	0	0	0.0153846	0.0384615	0.0769231	0.869231	0.00787402	0.00787402	0	0	0.00787402	0.00787402	0.0314961	0.0472441	0.0629921	0.826772	1
ENSG00000271361	-13.9224	0.132911	0.0189873	0.0379747	0.056962	0.0506329	0.0253165	0.0443038	0.0506329	0.0949367	0.487342	0.162963	0.0592593	0.0666667	0.0740741	0.0518519	0.0296296	0.0666667	0.0888889	0.0962963	0.303704	1
ENSG00000198682	-4.86017	0.243902	0.0914634	0.0365854	0.00609756	0.00609756	0.0121951	0.0121951	0.0365854	0.0365854	0.518293	0.147541	0.0327869	0.0245902	0.0245902	0.0491803	0.00819672	0.0409836	0.0655738	0.0655738	0.540984	1
ENSG00000261279	-6.0611	0	0.0175439	0.0175439	0	0	0	0	0.0701754	0.0175439	0.877193	0	0.016129	0	0	0.0483871	0	0.0322581	0.0483871	0	0.854839	1
ENSG00000138134	-1.10937	0.254902	0.00980392	0.00980392	0.0392157	0.0392157	0.00980392	0.0196078	0.0294118	0.0392157	0.54902	0.268041	0	0.0206186	0.0412371	0.0206186	0.0206186	0	0.0103093	0.0824742	0.536082	0
ENSG00000243955	1.80664	0	0	0	0.0169492	0.0169492	0	0.101695	0.0847458	0.135593	0.644068	0	0	0	0.0163934	0	0	0.0655738	0.114754	0.114754	0.688525	1
ENSG00000011600	-17.4348	0.0185185	0.037037	0.0231481	0.0324074	0.0462963	0.0231481	0.0277778	0.0740741	0.12963	0.587963	0.0486486	0.0324324	0.0486486	0.0486486	0.0702703	0.0648649	0.0864865	0.0648649	0.118919	0.416216	1
ENSG00000197249	-10.3025	0.0290698	0.0348837	0.0232558	0.00581395	0.0232558	0.0290698	0.0465116	0.0872093	0.215116	0.505814	0.0340136	0.0272109	0.00680272	0.0272109	0.0544218	0.047619	0.0340136	0.0816327	0.251701	0.435374	1
ENSG00000163918	0.966398	0.196721	0.0327869	0.0163934	0.0245902	0.0327869	0	0.0245902	0.0409836	0.0901639	0.540984	0.116071	0.0267857	0.0178571	0.00892857	0.0446429	0.00892857	0.0267857	0.0446429	0.0714286	0.633929	0
ENSG00000138621	-4.84614	0.104839	0.0241935	0.016129	0	0.0403226	0	0.00806452	0.0887097	0.0806452	0.637097	0.12931	0.0431034	0	0.00862069	0.0172414	0.00862069	0.0258621	0.0344828	0.163793	0.568966	1
ENSG00000123213	-1.9154	0.257862	0.00628931	0	0.0188679	0.00628931	0.0125786	0.0377358	0.0125786	0.0440252	0.603774	0.230769	0	0.00699301	0.00699301	0.020979	0.00699301	0.020979	0.041958	0.125874	0.538462	1
ENSG00000154265	0.780431	0.336842	0.0842105	0.0210526	0.0105263	0.0315789	0.0105263	0.0210526	0.0526316	0.0421053	0.389474	0.325581	0.0116279	0.0348837	0.0232558	0.0232558	0	0	0.0348837	0.104651	0.44186	0
ENSG00000109113	-4.09747	0.38141	0.125	0.0929487	0.0416667	0.0512821	0.0224359	0.0320513	0.0673077	0.0512821	0.134615	0.39916	0.10084	0.0714286	0.0546218	0.0336134	0.0378151	0.0378151	0.0420168	0.0798319	0.142857	1
ENSG00000166825	-1.85591	0.323077	0.130769	0.0346154	0.0269231	0.0115385	0.00769231	0.0307692	0.0384615	0.05	0.346154	0.278846	0.0769231	0.0288462	0.0144231	0.0144231	0.0240385	0.0192308	0.0336538	0.0817308	0.427885	1
ENSG00000211655	2.4077	0.0172414	0.0517241	0.0344828	0.0517241	0.0517241	0	0.0344828	0.0862069	0.0862069	0.586207	0.0163934	0.0819672	0	0.0327869	0.0655738	0	0.0655738	0.0983607	0.163934	0.47541	0
ENSG00000136826	-4.55788	0.492157	0.196078	0.12549	0.0529412	0.0137255	0.00980392	0.0176471	0.0196078	0.0254902	0.0470588	0.507987	0.172524	0.115016	0.0383387	0.0255591	0.0191693	0.0223642	0.00319489	0.0223642	0.0734824	1
ENSG00000164124	-2.77887	0	0	0	0	0.0344828	0	0.0344828	0.0689655	0.103448	0.758621	0	0	0	0.037037	0.0185185	0.0185185	0.037037	0.0185185	0.0925926	0.777778	1
ENSG00000156642	-1.8041	0.347107	0.0413223	0.0826446	0.0413223	0.0578512	0.0165289	0.0247934	0.0495868	0.0413223	0.297521	0.242105	0.0842105	0.0210526	0.0842105	0.0315789	0.0105263	0.0526316	0.0526316	0.0842105	0.336842	1
ENSG00000272844	-5.75769	0.25	0	0	0.0217391	0.0326087	0.0326087	0.0217391	0	0.0326087	0.608696	0.230769	0.0512821	0	0.0384615	0.0512821	0.025641	0.0128205	0.025641	0.0769231	0.487179	0
ENSG00000139970	-0.558779	0.376623	0.103896	0.012987	0.0194805	0.038961	0.025974	0.0454545	0.0324675	0.0324675	0.311688	0.268908	0.0672269	0.0168067	0.0168067	0.0336134	0.0252101	0.0840336	0.0504202	0.0504202	0.386555	1
ENSG00000182472	-2.62615	0.229323	0.0338346	0.0263158	0.0150376	0.0150376	0.0075188	0.0150376	0.0225564	0.0639098	0.571429	0.181818	0.04329	0.017316	0	0.012987	0.012987	0.021645	0.04329	0.047619	0.619048	0
ENSG00000278330	-32.3755	0.00369004	0.0184502	0.0295203	0.0479705	0.0332103	0.0627306	0.0627306	0.0885609	0.173432	0.479705	0.137056	0.0659898	0.035533	0.0862944	0.0609137	0.0456853	0.0456853	0.0456853	0.0761421	0.401015	1
ENSG00000043143	0.116943	0.6	0.0285714	0	0.0142857	0.0285714	0	0.0142857	0.0285714	0.0142857	0.271429	0.55	0.0166667	0	0	0	0.0166667	0.0166667	0.0333333	0.0333333	0.333333	0
ENSG00000273381	-3.73275	0.020979	0	0	0.020979	0.00699301	0.020979	0.013986	0.0769231	0.0979021	0.741259	0.0211268	0.0140845	0.028169	0.00704225	0.00704225	0.00704225	0.0140845	0.0352113	0.084507	0.78169	1
ENSG00000132205	-4.54372	0.458065	0.0258065	0.00645161	0.0322581	0.0258065	0.0258065	0.0322581	0.0258065	0.0645161	0.303226	0.327103	0.0654206	0.0280374	0.046729	0.0280374	0.0186916	0.0747664	0.0747664	0.0747664	0.261682	1
ENSG00000222701	3.79221	0.0790698	0.0139535	0.0418605	0.0372093	0.0418605	0.0744186	0.130233	0.144186	0.204651	0.232558	0.0432692	0.0288462	0.0480769	0.0432692	0.0432692	0.0432692	0.0528846	0.100962	0.134615	0.461538	0
ENSG00000011198	-2.34713	0.421053	0.0460526	0.0723684	0.0723684	0.0394737	0.0263158	0.0263158	0.0197368	0.00657895	0.269737	0.336283	0.0619469	0.079646	0.0973451	0.0265487	0.00884956	0.0265487	0.0265487	0.00884956	0.327434	1
ENSG00000211890	6.55401	0.00961538	0.00961538	0.00480769	0.0192308	0.0288462	0.0144231	0.0240385	0.0625	0.3125	0.514423	0.00921659	0.00460829	0.00921659	0.00921659	0.0184332	0.00460829	0.0138249	0.0691244	0.147465	0.714286	0
ENSG00000135318	-0.960004	0.477941	0.125	0.0220588	0.0367647	0	0.0147059	0.0220588	0.0147059	0.0220588	0.264706	0.573099	0.0818713	0.0292398	0.0467836	0.0526316	0	0	0.0175439	0.0409357	0.157895	0
ENSG00000105287	3.70249	0.428571	0.120879	0.0769231	0.0659341	0.032967	0.0769231	0.0549451	0.021978	0.043956	0.0769231	0.364486	0.102804	0.046729	0.102804	0.0654206	0.0373832	0.0280374	0.046729	0.0560748	0.149533	0
ENSG00000196923	-2.19691	0.176471	0.0784314	0.0490196	0.0441176	0.0392157	0.0294118	0.0392157	0.0539216	0.107843	0.382353	0.166667	0.0777778	0.0111111	0.0555556	0.0333333	0.0277778	0.05	0.0333333	0.105556	0.438889	1
ENSG00000116991	1.79629	0	0.0114943	0.0229885	0.0229885	0.0344828	0	0.0344828	0.0804598	0.195402	0.597701	0.0117647	0	0	0.0352941	0.0588235	0	0.0117647	0.0705882	0.152941	0.658824	1
ENSG00000121310	-0.611055	0.197368	0.0350877	0.0219298	0.0219298	0	0.00877193	0.0350877	0.0263158	0.0789474	0.574561	0.0989583	0.0104167	0.0208333	0.015625	0.0208333	0.0208333	0.03125	0.0260417	0.078125	0.677083	0
ENSG00000198734	-4.69167	0.0769231	0.0769231	0.0153846	0.0307692	0.0923077	0.107692	0.0461538	0.0923077	0.153846	0.307692	0.0847458	0.0508475	0.0338983	0.0508475	0.0508475	0.0677966	0.101695	0.0508475	0.0338983	0.474576	1
ENSG00000168874	-3.86034	0.279661	0.0847458	0.029661	0.0805085	0.0805085	0.0381356	0.0466102	0.0508475	0.0762712	0.233051	0.227979	0.0621762	0.0673575	0.0725389	0.0829016	0.0569948	0.0414508	0.0673575	0.0725389	0.248705	1
[truncated: 1,751 more rows]
