# Supplementary material for: Identification of cell type-specific methylation signals in bulk whole genome bisulfite sequencing data
Source: Genome Biol. 2020 Jul 1;21:156. doi: 10.1186/s13059-020-02065-5 (PMC7329512; doi:10.1186/s13059-020-02065-5)
Supplement: Supplementary file 4 — Additional file 4: Supplementary Table 4. [file 13059_2020_2065_MOESM4_ESM.xlsx]

## Sheet: Suppl. Table 4
Gene	Assay	Coordinates	Assay Type	Primers	Modification	Sequence	Standard Curve Slope	Standard Curve R²
Cacng3	mCacng3-S1	chr7:122654018-122654094	Pyrosequensing	mCacng3-F1		GGGTTTGTTATGATTTTAATAAATATTGTTGAG	0.706	R² = 0.9964
				mCacng3-R1	Biotin Modified	AAACATTATAAACCATTTTAACATCTCTAATC
				mCacng3-S1		AGAAGGGAGAGGGGT
Sipa1	mSipa1l1-S1	chr12:82312408-82312585	Pyrosequensing	mSipa1l1-F1		TGTGGGAGTAATTGTAAAGTAAGGTAAA	0.582	R² = 0.9427
				mSipa1l1-R1	Biotin Modified	CTCCCATCCTAAATACTAACTCACTA
				mSipa1l1-S1		AGTAATTGTAAAGTAAGGTAAAA
Hpn	mHpn-S1	chr7:31115782-31115982	Pyrosequensing	mHpn -F1		GTTTTATTAGAAGTTAAGGGTTATTAGTGTTAG	0.828	R² = 0.9854
				mHpn -R1	Biotin Modified	CAAAATCATTAACCAAACAAAACCAATATA
				mHpn -S1		AAATAGTTTAGAAGGTTATTTA
Gipc1	mGipc1-S1	chr8:83660672-83660786	Pyrosequensing	mGipc1-F1		AGTTTATTTTAGTGTATGGGAGAAGTTG	0.802	R² = 0.9875
				mGipc1-R1	Biotin Modified	ACCAAAATACCTCCAAAACACTACC
				mGipc1-S1		GGGAGAAGTTGTAGTT
Dab1	mDab1-S1	chr4:104369869-104369987	Pyrosequensing	mDab1-F1		AGGTTTAGGAAGTTTAAAATGTAGTGA	0.719	R² = 0.9846
				mDab1-R1	Biotin Modified	TATACCCACTTAAAAACTACCCAATTCC
				mDab1-S1		GATGTGATTTTGTAATTATTTG
Ascl2	mAscl2-S1	chr7:142986633-142986706	Pyrosequensing	mAscl2-F1		TGGAGAGTGATGAAATGGGTAGA	0.634	R² = 0.9962
				mAscl2-R1	Biotin Modified	CCCCAAATATCTCCCACCTCTA
				mAscl2-S1		TGATGAAATGGGTAGATTAT
Neurod1	mNeurod1-S1	chr2:79443111-79443186	Pyrosequensing	mNeurod1-F1		TGTGGTTTTTGTTGTTTATAAGGTAGAG	0.784	R² = 0.9797
				mNeurod1-R1	Biotin Modified	CCCTACCTACTTTACTTAAATACCTATC
				mNeurod1-S1		AAATTTTTAAATATGTTTTTTTTGAG
Hexb	mHexb-S1	chr13:97184713-97184791	Pyrosequensing	mHexb -F1		GTGAGATAAGTTTGGGGTTTGA	0.687	R² = 0.9186
				mHexb -R1	Biotin Modified	CCTATCTATAAACACAATTCCAACTCTAAA
				mHexb -S1		TGGGGTTTGATTTAGAATAATA
Tmem37	mTmem37-S1	chr1:120055115-120055176	Pyrosequensing	mTmem37-F1		AAGTGGATTTTTATGGTTTAGGTAAGTT	0.764	R² = 0.991
				mTmem37-R1	Biotin Modified	ATTCATCCCTACACTCAAAATCCCAATAA
				mTmem37-S1		GTTTAGGTAAGTTTGTATTTATTAAG
Ntf3	mNtf3-S1	chr6:126161024-126161122	Pyrosequensing	mNtf3-F1		TATGGTTAGGAAGGGGTTTTTTGTTAG	0.884	R² = 0.9908
				mNtf3-R1	Biotin Modified	AACTAAACCAAAACAAAAAAAAAATTACTTT
				mNtf3-S1		GTTAGTTGGTTTAGGTGAA
